# Supplementary material for: Coordinating the morphogenesis-differentiation balance by tweaking the cytokinin-gibberellin equilibrium
Source: PLoS Genet. 2021 Apr 26;17(4):e1009537. doi: 10.1371/journal.pgen.1009537 (PMC8102002; doi:10.1371/journal.pgen.1009537)
Supplement: S2 Data — (XLSX) [file pgen.1009537.s014.xlsx]

## Sheet: KEGG pathways down in La2+
##Databases: Gene Ontology Slim, KEGG PATHWAY, Gene Ontology
##Statistical test method: hypergeometric test / Fisher's exact test
#Term	Database	ID	Input number	Background number	P-Value	Input	Hyperlink
Autophagy - other	KEGG PATHWAY	sly04136	5	36	0.000257163	Solyc10g006270|Solyc07g064680|Solyc02g036380|Solyc12g049310|Solyc02g080590	http://www.genome.jp/kegg-bin/show_pathway?sly04136/sly:101259616%09red/sly:101246095%09red/sly:100736468%09red/sly:101261376%09red/sly:101251945%09red
Metabolic pathways	KEGG PATHWAY	sly01100	56	2483	0.000447273	Solyc08g076810|Solyc02g093430|Solyc08g080340|Solyc02g082850|Solyc09g065540|Solyc02g077240|Solyc06g082490|Solyc06g007180|Solyc05g005080|Solyc12g096740|Solyc07g007790|Solyc04g015530|Solyc11g017400|Solyc02g092710|Solyc02g083260|Solyc08g008580|Solyc08g006150|Solyc12g049540|Solyc04g056390|Solyc01g109930|Solyc01g091170|Solyc04g017700|Solyc03g113790|Solyc10g046820|Solyc08g081030|Solyc10g086730|Solyc10g0…	http://www.genome.jp/kegg-bin/show_pathway?sly01100/sly:101260799%09red/sly:101254509%09red/sly:543605%09red/sly:101251456%09red/sly:101249858%09red/sly:543516%09red/sly:101267493%09red/sly:101258987%09red/sly:101246366%09red/sly:101267095%09red/sly:101265988%09red/sly:101258640%09red/sly:101267257%09red/sly:101258872%09red/sly:101257401%09red/sly:544088%09red/sly:101265352%09red/sly:101255683%09…
Glycosylphosphatidylinositol (GPI)-anchor biosynthesis	KEGG PATHWAY	sly00563	4	26	0.000771315	Solyc04g017700|Solyc08g076810|Solyc02g083260|Solyc11g017400	http://www.genome.jp/kegg-bin/show_pathway?sly00563/sly:101265988%09red/sly:101253473%09red/sly:101246366%09red/sly:101248350%09red
Arginine and proline metabolism	KEGG PATHWAY	sly00330	5	66	0.00317591	Solyc02g092710|Solyc02g081390|Solyc12g038970|Solyc03g033320|Solyc01g091170	http://www.genome.jp/kegg-bin/show_pathway?sly00330/sly:101267493%09red/sly:101267095%09red/sly:544271%09red/sly:101264170%09red/sly:101254254%09red
Sulfur metabolism	KEGG PATHWAY	sly00920	3	36	0.017051	Solyc02g082850|Solyc02g079250|Solyc12g011440	http://www.genome.jp/kegg-bin/show_pathway?sly00920/sly:101268552%09red/sly:101251056%09red/sly:101253958%09red
Protein processing in endoplasmic reticulum	KEGG PATHWAY	sly04141	8	226	0.0176022	Solyc05g056230|Solyc04g011430|Solyc02g080410|Solyc01g104040|Solyc10g051270|Solyc06g083150|Solyc05g055160|Solyc01g005430	http://www.genome.jp/kegg-bin/show_pathway?sly04141/sly:101256444%09red/sly:101267944%09red/sly:101254909%09red/sly:101248677%09red/sly:101251912%09red/sly:101252027%09red/sly:101262710%09red/sly:101248484%09red
Peroxisome	KEGG PATHWAY	sly04146	4	93	0.0472495	Solyc11g065070|Solyc06g060720|Solyc10g085200|Solyc06g066570	http://www.genome.jp/kegg-bin/show_pathway?sly04146/sly:101263871%09red/sly:101252997%09red/sly:101251298%09red/sly:101250354%09red
Alanine, aspartate and glutamate metabolism	KEGG PATHWAY	sly00250	3	55	0.0474999	Solyc04g078460|Solyc11g006350|Solyc06g007180	http://www.genome.jp/kegg-bin/show_pathway?sly00250/sly:543875%09red/sly:544088%09red/sly:101245157%09red
Spliceosome	KEGG PATHWAY	sly03040	6	188	0.0556192	Solyc12g035130|Solyc03g082367|Solyc10g009330|Solyc03g119010|Solyc02g083320|Solyc11g067010	http://www.genome.jp/kegg-bin/show_pathway?sly03040/sly:101250862%09red/sly:101246587%09red/sly:101266564%09red/sly:101253172%09red/sly:101247702%09red/sly:101248651%09red
Valine, leucine and isoleucine degradation	KEGG PATHWAY	sly00280	3	66	0.0722548	Solyc09g065540|Solyc04g063350|Solyc11g065070	http://www.genome.jp/kegg-bin/show_pathway?sly00280/sly:101263871%09red/sly:101254378%09red/sly:543993%09red
Nitrogen metabolism	KEGG PATHWAY	sly00910	2	34	0.0899023	Solyc10g083890|Solyc09g010970	http://www.genome.jp/kegg-bin/show_pathway?sly00910/sly:101257401%09red/sly:101268239%09red
Inositol phosphate metabolism	KEGG PATHWAY	sly00562	3	75	0.095956	Solyc07g017510|Solyc01g109930|Solyc12g049540	http://www.genome.jp/kegg-bin/show_pathway?sly00562/sly:101260799%09red/sly:101254644%09red/sly:101260244%09red
Arginine biosynthesis	KEGG PATHWAY	sly00220	2	38	0.107407	Solyc03g043950|Solyc01g091170	http://www.genome.jp/kegg-bin/show_pathway?sly00220/sly:544271%09red/sly:100301981%09red
Basal transcription factors	KEGG PATHWAY	sly03022	2	41	0.121076	Solyc04g010090|Solyc02g085470	http://www.genome.jp/kegg-bin/show_pathway?sly03022/sly:101244946%09red/sly:101254048%09red
Synthesis and degradation of ketone bodies	KEGG PATHWAY	sly00072	1	9	0.131241	Solyc11g065070	http://www.genome.jp/kegg-bin/show_pathway?sly00072/sly:101263871%09red
N-Glycan biosynthesis	KEGG PATHWAY	sly00510	2	44	0.135141	Solyc02g093430|Solyc06g082490	http://www.genome.jp/kegg-bin/show_pathway?sly00510/sly:101260885%09red/sly:101245960%09red
Plant hormone signal transduction	KEGG PATHWAY	sly04075	7	300	0.140321	Solyc04g078390|Solyc04g076850|Solyc03g120500|Solyc05g052980|Solyc03g095780|Solyc01g098390|Solyc01g110710	http://www.genome.jp/kegg-bin/show_pathway?sly04075/sly:543541%09red/sly:101256856%09red/sly:101253625%09red/sly:543750%09red/sly:109118704%09red/sly:101248778%09red/sly:101243703%09red
Porphyrin and chlorophyll metabolism	KEGG PATHWAY	sly00860	2	50	0.16424	Solyc07g024000|Solyc04g079320	http://www.genome.jp/kegg-bin/show_pathway?sly00860/sly:101262008%09red/sly:101258872%09red
Propanoate metabolism	KEGG PATHWAY	sly00640	2	50	0.16424	Solyc04g063350|Solyc10g085200	http://www.genome.jp/kegg-bin/show_pathway?sly00640/sly:101254378%09red/sly:101250354%09red
alpha-Linolenic acid metabolism	KEGG PATHWAY	sly00592	2	53	0.179174	Solyc09g059040|Solyc10g085200	http://www.genome.jp/kegg-bin/show_pathway?sly00592/sly:101243822%09red/sly:101250354%09red
Biosynthesis of secondary metabolites	KEGG PATHWAY	sly01110	22	1252	0.180951	Solyc06g007180|Solyc01g109930|Solyc01g091170|Solyc04g063350|Solyc03g113790|Solyc10g046820|Solyc02g077240|Solyc10g086730|Solyc10g085200|Solyc08g080340|Solyc04g079320|Solyc08g065220|Solyc06g068650|Solyc07g017610|Solyc09g059040|Solyc08g081030|Solyc02g082850|Solyc04g056390|Solyc07g024000|Solyc03g043950|Solyc04g078460|Solyc02g082260	http://www.genome.jp/kegg-bin/show_pathway?sly01110/sly:101254378%09red/sly:101254644%09red/sly:101243822%09red/sly:101258640%09red/sly:101255683%09red/sly:101246167%09red/sly:101264273%09red/sly:544271%09red/sly:101245157%09red/sly:101258872%09red/sly:543875%09red/sly:101253958%09red/sly:101254497%09red/sly:100301981%09red/sly:101258773%09red/sly:101262008%09red/sly:101260070%09red/sly:101248210…
Terpenoid backbone biosynthesis	KEGG PATHWAY	sly00900	2	58	0.204478	Solyc04g056390|Solyc02g082260	http://www.genome.jp/kegg-bin/show_pathway?sly00900/sly:543702%09red/sly:101255683%09red
Ascorbate and aldarate metabolism	KEGG PATHWAY	sly00053	2	59	0.209587	Solyc01g109930|Solyc09g007270	http://www.genome.jp/kegg-bin/show_pathway?sly00053/sly:101258987%09red/sly:101254644%09red
Selenocompound metabolism	KEGG PATHWAY	sly00450	1	17	0.223746	Solyc08g008580	http://www.genome.jp/kegg-bin/show_pathway?sly00450/sly:101265352%09red
beta-Alanine metabolism	KEGG PATHWAY	sly00410	2	63	0.230138	Solyc02g081390|Solyc10g085200	http://www.genome.jp/kegg-bin/show_pathway?sly00410/sly:101264170%09red/sly:101250354%09red
Riboflavin metabolism	KEGG PATHWAY	sly00740	1	18	0.234596	Solyc08g081030	http://www.genome.jp/kegg-bin/show_pathway?sly00740/sly:101258773%09red
Glutathione metabolism	KEGG PATHWAY	sly00480	3	117	0.235722	Solyc09g074850|Solyc08g006150|Solyc09g007270	http://www.genome.jp/kegg-bin/show_pathway?sly00480/sly:101258987%09red/sly:101253422%09red/sly:101259958%09red
Biosynthesis of amino acids	KEGG PATHWAY	sly01230	5	238	0.253488	Solyc02g082850|Solyc03g043950|Solyc01g109930|Solyc06g007180|Solyc01g091170	http://www.genome.jp/kegg-bin/show_pathway?sly01230/sly:543875%09red/sly:544271%09red/sly:101254644%09red/sly:101253958%09red/sly:100301981%09red
Histidine metabolism	KEGG PATHWAY	sly00340	1	21	0.266245	Solyc01g109930	http://www.genome.jp/kegg-bin/show_pathway?sly00340/sly:101254644%09red
Fructose and mannose metabolism	KEGG PATHWAY	sly00051	2	73	0.281889	Solyc03g113790|Solyc10g086730	http://www.genome.jp/kegg-bin/show_pathway?sly00051/sly:101264273%09red/sly:101258640%09red
Phosphatidylinositol signaling system	KEGG PATHWAY	sly04070	2	74	0.287063	Solyc07g017510|Solyc01g109930	http://www.genome.jp/kegg-bin/show_pathway?sly04070/sly:101254644%09red/sly:101260244%09red
Biosynthesis of secondary metabolites - unclassified	KEGG PATHWAY	sly00999	1	24	0.296589	Solyc06g068650	http://www.genome.jp/kegg-bin/show_pathway?sly00999/sly:101248210%09red
Amino sugar and nucleotide sugar metabolism	KEGG PATHWAY	sly00520	3	134	0.299737	Solyc01g091200|Solyc03g113790|Solyc08g082440	http://www.genome.jp/kegg-bin/show_pathway?sly00520/sly:101249858%09red/sly:101258640%09red/sly:101254509%09red
Glyoxylate and dicarboxylate metabolism	KEGG PATHWAY	sly00630	2	77	0.302558	Solyc08g065220|Solyc02g086880	http://www.genome.jp/kegg-bin/show_pathway?sly00630/sly:101260070%09red/sly:544250%09red
Biosynthesis of unsaturated fatty acids	KEGG PATHWAY	sly01040	1	26	0.316119	Solyc10g085200	http://www.genome.jp/kegg-bin/show_pathway?sly01040/sly:101250354%09red
Sphingolipid metabolism	KEGG PATHWAY	sly00600	1	28	0.335109	Solyc05g015861	http://www.genome.jp/kegg-bin/show_pathway?sly00600/sly:101252083%09red
Ubiquitin mediated proteolysis	KEGG PATHWAY	sly04120	3	146	0.34551	Solyc04g011430|Solyc12g013820|Solyc06g083150	http://www.genome.jp/kegg-bin/show_pathway?sly04120/sly:101254909%09red/sly:101262710%09red/sly:101261893%09red
Starch and sucrose metabolism	KEGG PATHWAY	sly00500	3	147	0.34932	Solyc01g005210|Solyc07g007790|Solyc05g005080	http://www.genome.jp/kegg-bin/show_pathway?sly00500/sly:543516%09red/sly:101244370%09red/sly:101259279%09red
Ether lipid metabolism	KEGG PATHWAY	sly00565	1	30	0.353572	Solyc08g080340	http://www.genome.jp/kegg-bin/show_pathway?sly00565/sly:101246167%09red
Butanoate metabolism	KEGG PATHWAY	sly00650	1	30	0.353572	Solyc11g065070	http://www.genome.jp/kegg-bin/show_pathway?sly00650/sly:101263871%09red
Phagosome	KEGG PATHWAY	sly04145	2	90	0.368746	Solyc07g017510|Solyc05g056230	http://www.genome.jp/kegg-bin/show_pathway?sly04145/sly:101248677%09red/sly:101260244%09red
Carbon metabolism	KEGG PATHWAY	sly01200	5	283	0.37567	Solyc02g082850|Solyc10g086730|Solyc10g085200|Solyc08g065220|Solyc02g086880	http://www.genome.jp/kegg-bin/show_pathway?sly01200/sly:101260070%09red/sly:101264273%09red/sly:544250%09red/sly:101253958%09red/sly:101250354%09red
Diterpenoid biosynthesis	KEGG PATHWAY	sly00904	1	34	0.388979	Solyc10g046820	http://www.genome.jp/kegg-bin/show_pathway?sly00904/sly:101254497%09red
SNARE interactions in vesicular transport	KEGG PATHWAY	sly04130	1	39	0.430528	Solyc02g069380	http://www.genome.jp/kegg-bin/show_pathway?sly04130/sly:101246592%09red
RNA transport	KEGG PATHWAY	sly03013	3	169	0.431994	Solyc11g008130|Solyc03g034430|Solyc05g054310	http://www.genome.jp/kegg-bin/show_pathway?sly03013/sly:101262288%09red/sly:101254353%09red/sly:101244374%09red
Mismatch repair	KEGG PATHWAY	sly03430	1	40	0.438493	Solyc02g078390	http://www.genome.jp/kegg-bin/show_pathway?sly03430/sly:101246010%09red
Protein export	KEGG PATHWAY	sly03060	1	45	0.476683	Solyc05g008530	http://www.genome.jp/kegg-bin/show_pathway?sly03060/sly:101263905%09red
Lysine degradation	KEGG PATHWAY	sly00310	1	45	0.476683	Solyc07g017610	http://www.genome.jp/kegg-bin/show_pathway?sly00310/sly:101261722%09red
Circadian rhythm - plant	KEGG PATHWAY	sly04712	1	46	0.484005	Solyc06g061000	http://www.genome.jp/kegg-bin/show_pathway?sly04712/sly:101246833%09red
MAPK signaling pathway - plant	KEGG PATHWAY	sly04016	3	185	0.489678	Solyc05g052980|Solyc06g066370|Solyc03g095780	http://www.genome.jp/kegg-bin/show_pathway?sly04016/sly:101248778%09red/sly:101256856%09red/sly:101255501%09red
Ubiquinone and other terpenoid-quinone biosynthesis	KEGG PATHWAY	sly00130	1	47	0.491224	Solyc06g068650	http://www.genome.jp/kegg-bin/show_pathway?sly00130/sly:101248210%09red
Cysteine and methionine metabolism	KEGG PATHWAY	sly00270	2	117	0.496818	Solyc02g082850|Solyc08g008580	http://www.genome.jp/kegg-bin/show_pathway?sly00270/sly:101265352%09red/sly:101253958%09red
Cyanoamino acid metabolism	KEGG PATHWAY	sly00460	1	48	0.498342	Solyc04g078460	http://www.genome.jp/kegg-bin/show_pathway?sly00460/sly:101245157%09red
Endocytosis	KEGG PATHWAY	sly04144	3	188	0.500179	Solyc09g098170|Solyc09g065950|Solyc10g006850	http://www.genome.jp/kegg-bin/show_pathway?sly04144/sly:101245592%09red/sly:101255140%09red/sly:101261857%09red
Plant-pathogen interaction	KEGG PATHWAY	sly04626	3	189	0.503655	Solyc06g066370|Solyc01g112250|Solyc07g066220	http://www.genome.jp/kegg-bin/show_pathway?sly04626/sly:778199%09red/sly:101255501%09red/sly:101258311%09red
Tyrosine metabolism	KEGG PATHWAY	sly00350	1	52	0.525835	Solyc12g014100	http://www.genome.jp/kegg-bin/show_pathway?sly00350/sly:543605%09red
Pentose phosphate pathway	KEGG PATHWAY	sly00030	1	57	0.558097	Solyc10g086730	http://www.genome.jp/kegg-bin/show_pathway?sly00030/sly:101264273%09red
Galactose metabolism	KEGG PATHWAY	sly00052	1	57	0.558097	Solyc08g082440	http://www.genome.jp/kegg-bin/show_pathway?sly00052/sly:101254509%09red
Glycolysis / Gluconeogenesis	KEGG PATHWAY	sly00010	2	135	0.572528	Solyc10g086730|Solyc02g077240	http://www.genome.jp/kegg-bin/show_pathway?sly00010/sly:101264273%09red/sly:101246495%09red
Fatty acid degradation	KEGG PATHWAY	sly00071	1	60	0.576394	Solyc10g085200	http://www.genome.jp/kegg-bin/show_pathway?sly00071/sly:101250354%09red
Pentose and glucuronate interconversions	KEGG PATHWAY	sly00040	2	137	0.580412	Solyc12g096740|Solyc04g015530	http://www.genome.jp/kegg-bin/show_pathway?sly00040/sly:101247806%09red/sly:101248658%09red
Pyrimidine metabolism	KEGG PATHWAY	sly00240	1	63	0.593934	Solyc11g006350	http://www.genome.jp/kegg-bin/show_pathway?sly00240/sly:544088%09red
Homologous recombination	KEGG PATHWAY	sly03440	1	64	0.599619	Solyc08g023280	http://www.genome.jp/kegg-bin/show_pathway?sly03440/sly:101256694%09red
2-Oxocarboxylic acid metabolism	KEGG PATHWAY	sly01210	1	65	0.605223	Solyc03g043950	http://www.genome.jp/kegg-bin/show_pathway?sly01210/sly:100301981%09red
Glycine, serine and threonine metabolism	KEGG PATHWAY	sly00260	1	67	0.6162	Solyc08g065220	http://www.genome.jp/kegg-bin/show_pathway?sly00260/sly:101260070%09red
Carbon fixation in photosynthetic organisms	KEGG PATHWAY	sly00710	1	80	0.680488	Solyc10g086730	http://www.genome.jp/kegg-bin/show_pathway?sly00710/sly:101264273%09red
Fatty acid metabolism	KEGG PATHWAY	sly01212	1	83	0.693727	Solyc10g085200	http://www.genome.jp/kegg-bin/show_pathway?sly01212/sly:101250354%09red
Ribosome biogenesis in eukaryotes	KEGG PATHWAY	sly03008	1	86	0.706419	Solyc06g061000	http://www.genome.jp/kegg-bin/show_pathway?sly03008/sly:101246833%09red
Glycerolipid metabolism	KEGG PATHWAY	sly00561	1	86	0.706419	Solyc08g080340	http://www.genome.jp/kegg-bin/show_pathway?sly00561/sly:101246167%09red
Purine metabolism	KEGG PATHWAY	sly00230	1	97	0.748628	Solyc03g123370	http://www.genome.jp/kegg-bin/show_pathway?sly00230/sly:101251456%09red
Glycerophospholipid metabolism	KEGG PATHWAY	sly00564	1	105	0.77547	Solyc08g080340	http://www.genome.jp/kegg-bin/show_pathway?sly00564/sly:101246167%09red
RNA degradation	KEGG PATHWAY	sly03018	1	119	0.815745	Solyc07g007890	http://www.genome.jp/kegg-bin/show_pathway?sly03018/sly:101266237%09red
Oxidative phosphorylation	KEGG PATHWAY	sly00190	1	155	0.88922	Solyc08g078200	http://www.genome.jp/kegg-bin/show_pathway?sly00190/sly:101267257%09red
Ribosome	KEGG PATHWAY	sly03010	3	365	0.889882	Solyc02g068770|Solyc08g083120|Solyc02g082500	http://www.genome.jp/kegg-bin/show_pathway?sly03010/sly:101261681%09red/sly:101257728%09red/sly:101265661%09red
Phenylpropanoid biosynthesis	KEGG PATHWAY	sly00940	1	222	0.957095	Solyc06g068650	http://www.genome.jp/kegg-bin/show_pathway?sly00940/sly:101248210%09red
--------------------
#Term	Database	ID	Input number	Background number	P-Value	Input	Hyperlink
--------------------
#Term	Database	ID	Input number	Background number	P-Value	Input	Hyperlink
ubiquitin protein ligase activity	Gene Ontology Slim	GO:0061630	4	52	0.00778	Solyc06g054580|Solyc05g014230|Solyc10g051270|Solyc06g083150	http://amigo.geneontology.org/amigo/term/GO:0061630
ubiquitin protein ligase activity	Gene Ontology	GO:0061630	4	52	0.00778	Solyc06g054580|Solyc05g014230|Solyc10g051270|Solyc06g083150	http://amigo.geneontology.org/amigo/term/GO:0061630
protein kinase regulator activity	Gene Ontology Slim	GO:0019887	2	8	0.008133	Solyc02g078480|Solyc06g061000	http://amigo.geneontology.org/amigo/term/GO:0019887
protein kinase regulator activity	Gene Ontology	GO:0019887	2	8	0.008133	Solyc02g078480|Solyc06g061000	http://amigo.geneontology.org/amigo/term/GO:0019887
protein polyubiquitination	Gene Ontology Slim	GO:0000209	3	31	0.0117495	Solyc04g011430|Solyc06g054580|Solyc06g083150	http://amigo.geneontology.org/amigo/term/GO:0000209
protein polyubiquitination	Gene Ontology	GO:0000209	3	31	0.0117495	Solyc04g011430|Solyc06g054580|Solyc06g083150	http://amigo.geneontology.org/amigo/term/GO:0000209
peroxisomal membrane	Gene Ontology Slim	GO:0005778	2	11	0.0137128	Solyc06g060720|Solyc02g082260	http://amigo.geneontology.org/amigo/term/GO:0005778
peroxisomal membrane	Gene Ontology	GO:0005778	2	11	0.0137128	Solyc06g060720|Solyc02g082260	http://amigo.geneontology.org/amigo/term/GO:0005778
cytosol	Gene Ontology Slim	GO:0005829	10	316	0.0170353	Solyc02g082850|Solyc01g005210|Solyc06g034120|Solyc08g062820|Solyc11g006350|Solyc06g007180|Solyc05g052980|Solyc01g106060|Solyc01g100040|Solyc08g082440	http://amigo.geneontology.org/amigo/term/GO:0005829
cytosol	Gene Ontology	GO:0005829	10	316	0.0170353	Solyc02g082850|Solyc01g005210|Solyc06g034120|Solyc08g062820|Solyc11g006350|Solyc06g007180|Solyc05g052980|Solyc01g106060|Solyc01g100040|Solyc08g082440	http://amigo.geneontology.org/amigo/term/GO:0005829
hydrolase activity	Gene Ontology Slim	GO:0016787	3	41	0.0234843	Solyc02g069800|Solyc01g098390|Solyc03g083010	http://amigo.geneontology.org/amigo/term/GO:0016787
hydrolase activity	Gene Ontology	GO:0016787	3	41	0.0234843	Solyc02g069800|Solyc01g098390|Solyc03g083010	http://amigo.geneontology.org/amigo/term/GO:0016787
endoplasmic reticulum	Gene Ontology Slim	GO:0005783	5	113	0.0251951	Solyc01g091280|Solyc08g080340|Solyc12g013910|Solyc02g069380|Solyc02g092710	http://amigo.geneontology.org/amigo/term/GO:0005783
endoplasmic reticulum	Gene Ontology	GO:0005783	5	113	0.0251951	Solyc01g091280|Solyc08g080340|Solyc12g013910|Solyc02g069380|Solyc02g092710	http://amigo.geneontology.org/amigo/term/GO:0005783
RNA helicase activity	Gene Ontology Slim	GO:0003724	2	22	0.0438825	Solyc12g035130|Solyc10g085790	http://amigo.geneontology.org/amigo/term/GO:0003724
RNA helicase activity	Gene Ontology	GO:0003724	2	22	0.0438825	Solyc12g035130|Solyc10g085790	http://amigo.geneontology.org/amigo/term/GO:0003724
vesicle-mediated transport	Gene Ontology Slim	GO:0016192	2	26	0.0579622	Solyc12g013910|Solyc11g005220	http://amigo.geneontology.org/amigo/term/GO:0016192
vesicle-mediated transport	Gene Ontology	GO:0016192	2	26	0.0579622	Solyc12g013910|Solyc11g005220	http://amigo.geneontology.org/amigo/term/GO:0016192
mitochondrion	Gene Ontology Slim	GO:0005739	5	159	0.0807311	Solyc09g065540|Solyc04g076670|Solyc08g065220|Solyc06g008220|Solyc02g086880	http://amigo.geneontology.org/amigo/term/GO:0005739
mitochondrion	Gene Ontology	GO:0005739	5	159	0.0807311	Solyc09g065540|Solyc04g076670|Solyc08g065220|Solyc06g008220|Solyc02g086880	http://amigo.geneontology.org/amigo/term/GO:0005739
peptidyl-proline hydroxylation to 4-hydroxy-L-proline	Gene Ontology Slim	GO:0018401	1	5	0.080944	Solyc02g092710	http://amigo.geneontology.org/amigo/term/GO:0018401
chlorophyll catabolic process	Gene Ontology Slim	GO:0015996	1	5	0.080944	Solyc07g024000	http://amigo.geneontology.org/amigo/term/GO:0015996
triglyceride biosynthetic process	Gene Ontology Slim	GO:0019432	1	5	0.080944	Solyc08g080340	http://amigo.geneontology.org/amigo/term/GO:0019432
procollagen-proline 4-dioxygenase activity	Gene Ontology Slim	GO:0004656	1	5	0.080944	Solyc02g092710	http://amigo.geneontology.org/amigo/term/GO:0004656
endosome membrane	Gene Ontology Slim	GO:0010008	1	5	0.080944	Solyc07g017510	http://amigo.geneontology.org/amigo/term/GO:0010008
apoplast	Gene Ontology Slim	GO:0048046	1	5	0.080944	Solyc08g065220	http://amigo.geneontology.org/amigo/term/GO:0048046
ribosome	Gene Ontology Slim	GO:0005840	1	5	0.080944	Solyc02g082500	http://amigo.geneontology.org/amigo/term/GO:0005840
RNA splicing	Gene Ontology Slim	GO:0008380	1	5	0.080944	Solyc05g009910	http://amigo.geneontology.org/amigo/term/GO:0008380
peptidyl-proline hydroxylation to 4-hydroxy-L-proline	Gene Ontology	GO:0018401	1	5	0.080944	Solyc02g092710	http://amigo.geneontology.org/amigo/term/GO:0018401
chlorophyll catabolic process	Gene Ontology	GO:0015996	1	5	0.080944	Solyc07g024000	http://amigo.geneontology.org/amigo/term/GO:0015996
procollagen-proline 4-dioxygenase activity	Gene Ontology	GO:0004656	1	5	0.080944	Solyc02g092710	http://amigo.geneontology.org/amigo/term/GO:0004656
apoplast	Gene Ontology	GO:0048046	1	5	0.080944	Solyc08g065220	http://amigo.geneontology.org/amigo/term/GO:0048046
ribosome	Gene Ontology	GO:0005840	1	5	0.080944	Solyc02g082500	http://amigo.geneontology.org/amigo/term/GO:0005840
endosome membrane	Gene Ontology	GO:0010008	1	5	0.080944	Solyc07g017510	http://amigo.geneontology.org/amigo/term/GO:0010008
RNA splicing	Gene Ontology	GO:0008380	1	5	0.080944	Solyc05g009910	http://amigo.geneontology.org/amigo/term/GO:0008380
triglyceride biosynthetic process	Gene Ontology	GO:0019432	1	5	0.080944	Solyc08g080340	http://amigo.geneontology.org/amigo/term/GO:0019432
positive regulation of transcription by RNA polymerase II	Gene Ontology Slim	GO:0045944	2	33	0.0856708	Solyc08g023280|Solyc10g009280	http://amigo.geneontology.org/amigo/term/GO:0045944
positive regulation of transcription by RNA polymerase II	Gene Ontology	GO:0045944	2	33	0.0856708	Solyc08g023280|Solyc10g009280	http://amigo.geneontology.org/amigo/term/GO:0045944
TBP-class protein binding	Gene Ontology Slim	GO:0017025	1	6	0.0937843	Solyc02g085470	http://amigo.geneontology.org/amigo/term/GO:0017025
mitochondrial mRNA modification	Gene Ontology Slim	GO:0080156	1	6	0.0937843	Solyc06g008220	http://amigo.geneontology.org/amigo/term/GO:0080156
hydrolase activity, hydrolyzing N-glycosyl compounds	Gene Ontology Slim	GO:0016799	1	6	0.0937843	Solyc08g062820	http://amigo.geneontology.org/amigo/term/GO:0016799
post-mRNA release spliceosomal complex	Gene Ontology Slim	GO:0071014	1	6	0.0937843	Solyc05g009910	http://amigo.geneontology.org/amigo/term/GO:0071014
ER-associated misfolded protein catabolic process	Gene Ontology Slim	GO:0071712	1	6	0.0937843	Solyc10g051270	http://amigo.geneontology.org/amigo/term/GO:0071712
chaperone-mediated protein folding	Gene Ontology Slim	GO:0061077	1	6	0.0937843	Solyc05g053760	http://amigo.geneontology.org/amigo/term/GO:0061077
nucleotide-activated protein kinase complex	Gene Ontology Slim	GO:0031588	1	6	0.0937843	Solyc02g078480	http://amigo.geneontology.org/amigo/term/GO:0031588
cellular amino acid metabolic process	Gene Ontology Slim	GO:0006520	1	6	0.0937843	Solyc12g014100	http://amigo.geneontology.org/amigo/term/GO:0006520
cellular response to glucose starvation	Gene Ontology Slim	GO:0042149	1	6	0.0937843	Solyc02g078480	http://amigo.geneontology.org/amigo/term/GO:0042149
protein neddylation	Gene Ontology Slim	GO:0045116	1	6	0.0937843	Solyc07g005060	http://amigo.geneontology.org/amigo/term/GO:0045116
mitochondrion organization	Gene Ontology Slim	GO:0007005	1	6	0.0937843	Solyc04g076670	http://amigo.geneontology.org/amigo/term/GO:0007005
AMP-activated protein kinase activity	Gene Ontology Slim	GO:0004679	1	6	0.0937843	Solyc02g078480	http://amigo.geneontology.org/amigo/term/GO:0004679
regulation of catalytic activity	Gene Ontology Slim	GO:0050790	1	6	0.0937843	Solyc02g078480	http://amigo.geneontology.org/amigo/term/GO:0050790
defense response to fungus	Gene Ontology Slim	GO:0050832	1	6	0.0937843	Solyc01g005430	http://amigo.geneontology.org/amigo/term/GO:0050832
mitochondrial mRNA modification	Gene Ontology	GO:0080156	1	6	0.0937843	Solyc06g008220	http://amigo.geneontology.org/amigo/term/GO:0080156
regulation of catalytic activity	Gene Ontology	GO:0050790	1	6	0.0937843	Solyc02g078480	http://amigo.geneontology.org/amigo/term/GO:0050790
protein neddylation	Gene Ontology	GO:0045116	1	6	0.0937843	Solyc07g005060	http://amigo.geneontology.org/amigo/term/GO:0045116
nucleotide-activated protein kinase complex	Gene Ontology	GO:0031588	1	6	0.0937843	Solyc02g078480	http://amigo.geneontology.org/amigo/term/GO:0031588
chaperone-mediated protein folding	Gene Ontology	GO:0061077	1	6	0.0937843	Solyc05g053760	http://amigo.geneontology.org/amigo/term/GO:0061077
TBP-class protein binding	Gene Ontology	GO:0017025	1	6	0.0937843	Solyc02g085470	http://amigo.geneontology.org/amigo/term/GO:0017025
ER-associated misfolded protein catabolic process	Gene Ontology	GO:0071712	1	6	0.0937843	Solyc10g051270	http://amigo.geneontology.org/amigo/term/GO:0071712
cellular response to glucose starvation	Gene Ontology	GO:0042149	1	6	0.0937843	Solyc02g078480	http://amigo.geneontology.org/amigo/term/GO:0042149
cellular amino acid metabolic process	Gene Ontology	GO:0006520	1	6	0.0937843	Solyc12g014100	http://amigo.geneontology.org/amigo/term/GO:0006520
mitochondrion organization	Gene Ontology	GO:0007005	1	6	0.0937843	Solyc04g076670	http://amigo.geneontology.org/amigo/term/GO:0007005
hydrolase activity, hydrolyzing N-glycosyl compounds	Gene Ontology	GO:0016799	1	6	0.0937843	Solyc08g062820	http://amigo.geneontology.org/amigo/term/GO:0016799
post-mRNA release spliceosomal complex	Gene Ontology	GO:0071014	1	6	0.0937843	Solyc05g009910	http://amigo.geneontology.org/amigo/term/GO:0071014
defense response to fungus	Gene Ontology	GO:0050832	1	6	0.0937843	Solyc01g005430	http://amigo.geneontology.org/amigo/term/GO:0050832
AMP-activated protein kinase activity	Gene Ontology	GO:0004679	1	6	0.0937843	Solyc02g078480	http://amigo.geneontology.org/amigo/term/GO:0004679
nucleus	Gene Ontology Slim	GO:0005634	17	853	0.104972	Solyc12g089240|Solyc10g080960|Solyc10g085790|Solyc06g068870|Solyc02g085470|Solyc11g012510|Solyc08g062820|Solyc02g078480|Solyc10g009280|Solyc12g035130|Solyc05g052980|Solyc10g078730|Solyc06g068050|Solyc01g098390|Solyc01g100040|Solyc06g061000|Solyc05g006980	http://amigo.geneontology.org/amigo/term/GO:0005634
nucleus	Gene Ontology	GO:0005634	17	853	0.104972	Solyc12g089240|Solyc10g080960|Solyc10g085790|Solyc06g068870|Solyc02g085470|Solyc11g012510|Solyc08g062820|Solyc02g078480|Solyc10g009280|Solyc12g035130|Solyc05g052980|Solyc10g078730|Solyc06g068050|Solyc01g098390|Solyc01g100040|Solyc06g061000|Solyc05g006980	http://amigo.geneontology.org/amigo/term/GO:0005634
cytokinin biosynthetic process	Gene Ontology Slim	GO:0009691	1	7	0.106446	Solyc08g062820	http://amigo.geneontology.org/amigo/term/GO:0009691
O-methyltransferase activity	Gene Ontology Slim	GO:0008171	1	7	0.106446	Solyc09g056225	http://amigo.geneontology.org/amigo/term/GO:0008171
aromatic compound biosynthetic process	Gene Ontology Slim	GO:0019438	1	7	0.106446	Solyc09g056225	http://amigo.geneontology.org/amigo/term/GO:0019438
fruit ripening, climacteric	Gene Ontology Slim	GO:0009836	1	7	0.106446	Solyc10g083630	http://amigo.geneontology.org/amigo/term/GO:0009836
phosphatidylinositol phosphorylation	Gene Ontology Slim	GO:0046854	1	7	0.106446	Solyc07g017510	http://amigo.geneontology.org/amigo/term/GO:0046854
AMP binding	Gene Ontology Slim	GO:0016208	1	7	0.106446	Solyc02g078480	http://amigo.geneontology.org/amigo/term/GO:0016208
leaf development	Gene Ontology Slim	GO:0048366	1	7	0.106446	Solyc10g009280	http://amigo.geneontology.org/amigo/term/GO:0048366
-	Gene Ontology Slim	GO:0008152	1	7	0.106446	Solyc09g056225	http://amigo.geneontology.org/amigo/term/GO:0008152
gibberellin biosynthetic process	Gene Ontology Slim	GO:0009686	1	7	0.106446	Solyc10g046820	http://amigo.geneontology.org/amigo/term/GO:0009686
O-methyltransferase activity	Gene Ontology	GO:0008171	1	7	0.106446	Solyc09g056225	http://amigo.geneontology.org/amigo/term/GO:0008171
cytokinin biosynthetic process	Gene Ontology	GO:0009691	1	7	0.106446	Solyc08g062820	http://amigo.geneontology.org/amigo/term/GO:0009691
aromatic compound biosynthetic process	Gene Ontology	GO:0019438	1	7	0.106446	Solyc09g056225	http://amigo.geneontology.org/amigo/term/GO:0019438
-	Gene Ontology	GO:0008152	1	7	0.106446	Solyc09g056225	http://amigo.geneontology.org/amigo/term/GO:0008152
AMP binding	Gene Ontology	GO:0016208	1	7	0.106446	Solyc02g078480	http://amigo.geneontology.org/amigo/term/GO:0016208
gibberellin biosynthetic process	Gene Ontology	GO:0009686	1	7	0.106446	Solyc10g046820	http://amigo.geneontology.org/amigo/term/GO:0009686
leaf development	Gene Ontology	GO:0048366	1	7	0.106446	Solyc10g009280	http://amigo.geneontology.org/amigo/term/GO:0048366
fruit ripening, climacteric	Gene Ontology	GO:0009836	1	7	0.106446	Solyc10g083630	http://amigo.geneontology.org/amigo/term/GO:0009836
phosphatidylinositol phosphorylation	Gene Ontology	GO:0046854	1	7	0.106446	Solyc07g017510	http://amigo.geneontology.org/amigo/term/GO:0046854
cytoplasm	Gene Ontology Slim	GO:0005737	13	622	0.111074	Solyc12g014100|Solyc01g005210|Solyc08g082320|Solyc06g034120|Solyc02g078480|Solyc11g006350|Solyc12g035130|Solyc07g017610|Solyc06g083150|Solyc01g106060|Solyc01g098390|Solyc04g078460|Solyc06g061000	http://amigo.geneontology.org/amigo/term/GO:0005737
cytoplasm	Gene Ontology	GO:0005737	13	622	0.111074	Solyc12g014100|Solyc01g005210|Solyc08g082320|Solyc06g034120|Solyc02g078480|Solyc11g006350|Solyc12g035130|Solyc07g017610|Solyc06g083150|Solyc01g106060|Solyc01g098390|Solyc04g078460|Solyc06g061000	http://amigo.geneontology.org/amigo/term/GO:0005737
ubiquitin-protein transferase activity	Gene Ontology Slim	GO:0004842	2	39	0.111915	Solyc08g023280|Solyc02g089310	http://amigo.geneontology.org/amigo/term/GO:0004842
ubiquitin-protein transferase activity	Gene Ontology	GO:0004842	2	39	0.111915	Solyc08g023280|Solyc02g089310	http://amigo.geneontology.org/amigo/term/GO:0004842
positive regulation of transcription, DNA-templated	Gene Ontology Slim	GO:0045893	2	40	0.116473	Solyc10g009280|Solyc05g006980	http://amigo.geneontology.org/amigo/term/GO:0045893
positive regulation of transcription, DNA-templated	Gene Ontology	GO:0045893	2	40	0.116473	Solyc10g009280|Solyc05g006980	http://amigo.geneontology.org/amigo/term/GO:0045893
trehalose metabolism in response to stress	Gene Ontology Slim	GO:0070413	1	8	0.11893	Solyc01g005210	http://amigo.geneontology.org/amigo/term/GO:0070413
large ribosomal subunit rRNA binding	Gene Ontology Slim	GO:0070180	1	8	0.11893	Solyc02g082500	http://amigo.geneontology.org/amigo/term/GO:0070180
transferase activity, transferring glycosyl groups	Gene Ontology Slim	GO:0016757	1	8	0.11893	Solyc02g093430	http://amigo.geneontology.org/amigo/term/GO:0016757
negative regulation of translation	Gene Ontology Slim	GO:0017148	1	8	0.11893	Solyc07g007890	http://amigo.geneontology.org/amigo/term/GO:0017148
negative regulation of translation	Gene Ontology	GO:0017148	1	8	0.11893	Solyc07g007890	http://amigo.geneontology.org/amigo/term/GO:0017148
trehalose metabolism in response to stress	Gene Ontology	GO:0070413	1	8	0.11893	Solyc01g005210	http://amigo.geneontology.org/amigo/term/GO:0070413
large ribosomal subunit rRNA binding	Gene Ontology	GO:0070180	1	8	0.11893	Solyc02g082500	http://amigo.geneontology.org/amigo/term/GO:0070180
transferase activity, transferring glycosyl groups	Gene Ontology	GO:0016757	1	8	0.11893	Solyc02g093430	http://amigo.geneontology.org/amigo/term/GO:0016757
trehalose biosynthetic process	Gene Ontology Slim	GO:0005992	1	9	0.131241	Solyc01g005210	http://amigo.geneontology.org/amigo/term/GO:0005992
response to heat	Gene Ontology Slim	GO:0009408	1	9	0.131241	Solyc02g080410	http://amigo.geneontology.org/amigo/term/GO:0009408
protein complex oligomerization	Gene Ontology Slim	GO:0051259	1	9	0.131241	Solyc02g080410	http://amigo.geneontology.org/amigo/term/GO:0051259
clathrin-coated vesicle	Gene Ontology Slim	GO:0030136	1	9	0.131241	Solyc03g119650	http://amigo.geneontology.org/amigo/term/GO:0030136
protein self-association	Gene Ontology Slim	GO:0043621	1	9	0.131241	Solyc02g080410	http://amigo.geneontology.org/amigo/term/GO:0043621
response to heat	Gene Ontology	GO:0009408	1	9	0.131241	Solyc02g080410	http://amigo.geneontology.org/amigo/term/GO:0009408
clathrin-coated vesicle	Gene Ontology	GO:0030136	1	9	0.131241	Solyc03g119650	http://amigo.geneontology.org/amigo/term/GO:0030136
protein complex oligomerization	Gene Ontology	GO:0051259	1	9	0.131241	Solyc02g080410	http://amigo.geneontology.org/amigo/term/GO:0051259
protein self-association	Gene Ontology	GO:0043621	1	9	0.131241	Solyc02g080410	http://amigo.geneontology.org/amigo/term/GO:0043621
trehalose biosynthetic process	Gene Ontology	GO:0005992	1	9	0.131241	Solyc01g005210	http://amigo.geneontology.org/amigo/term/GO:0005992
RNA binding	Gene Ontology Slim	GO:0003723	4	138	0.138184	Solyc12g035130|Solyc06g068050|Solyc10g085790|Solyc08g082440	http://amigo.geneontology.org/amigo/term/GO:0003723
RNA binding	Gene Ontology	GO:0003723	4	138	0.138184	Solyc12g035130|Solyc06g068050|Solyc10g085790|Solyc08g082440	http://amigo.geneontology.org/amigo/term/GO:0003723
one-carbon metabolic process	Gene Ontology Slim	GO:0006730	1	10	0.14338	Solyc10g083890	http://amigo.geneontology.org/amigo/term/GO:0006730
protein quality control for misfolded or incompletely synthesized proteins	Gene Ontology Slim	GO:0006515	1	10	0.14338	Solyc06g083150	http://amigo.geneontology.org/amigo/term/GO:0006515
response to hydrogen peroxide	Gene Ontology Slim	GO:0042542	1	10	0.14338	Solyc02g080410	http://amigo.geneontology.org/amigo/term/GO:0042542
cullin family protein binding	Gene Ontology Slim	GO:0097602	1	10	0.14338	Solyc07g005060	http://amigo.geneontology.org/amigo/term/GO:0097602
double-strand break repair via homologous recombination	Gene Ontology Slim	GO:0000724	1	10	0.14338	Solyc08g023280	http://amigo.geneontology.org/amigo/term/GO:0000724
sterol biosynthetic process	Gene Ontology Slim	GO:0016126	1	10	0.14338	Solyc02g082260	http://amigo.geneontology.org/amigo/term/GO:0016126
response to hydrogen peroxide	Gene Ontology	GO:0042542	1	10	0.14338	Solyc02g080410	http://amigo.geneontology.org/amigo/term/GO:0042542
cullin family protein binding	Gene Ontology	GO:0097602	1	10	0.14338	Solyc07g005060	http://amigo.geneontology.org/amigo/term/GO:0097602
double-strand break repair via homologous recombination	Gene Ontology	GO:0000724	1	10	0.14338	Solyc08g023280	http://amigo.geneontology.org/amigo/term/GO:0000724
one-carbon metabolic process	Gene Ontology	GO:0006730	1	10	0.14338	Solyc10g083890	http://amigo.geneontology.org/amigo/term/GO:0006730
protein quality control for misfolded or incompletely synthesized proteins	Gene Ontology	GO:0006515	1	10	0.14338	Solyc06g083150	http://amigo.geneontology.org/amigo/term/GO:0006515
sterol biosynthetic process	Gene Ontology	GO:0016126	1	10	0.14338	Solyc02g082260	http://amigo.geneontology.org/amigo/term/GO:0016126
response to salt stress	Gene Ontology Slim	GO:0009651	1	11	0.15535	Solyc02g080410	http://amigo.geneontology.org/amigo/term/GO:0009651
large ribosomal subunit	Gene Ontology Slim	GO:0015934	1	11	0.15535	Solyc02g082500	http://amigo.geneontology.org/amigo/term/GO:0015934
rRNA binding	Gene Ontology Slim	GO:0019843	1	11	0.15535	Solyc02g082500	http://amigo.geneontology.org/amigo/term/GO:0019843
response to salt stress	Gene Ontology	GO:0009651	1	11	0.15535	Solyc02g080410	http://amigo.geneontology.org/amigo/term/GO:0009651
rRNA binding	Gene Ontology	GO:0019843	1	11	0.15535	Solyc02g082500	http://amigo.geneontology.org/amigo/term/GO:0019843
large ribosomal subunit	Gene Ontology	GO:0015934	1	11	0.15535	Solyc02g082500	http://amigo.geneontology.org/amigo/term/GO:0015934
methylation	Gene Ontology Slim	GO:0032259	1	12	0.167154	Solyc09g056225	http://amigo.geneontology.org/amigo/term/GO:0032259
ubiquitin conjugating enzyme binding	Gene Ontology Slim	GO:0031624	1	12	0.167154	Solyc07g005060	http://amigo.geneontology.org/amigo/term/GO:0031624
methylation	Gene Ontology	GO:0032259	1	12	0.167154	Solyc09g056225	http://amigo.geneontology.org/amigo/term/GO:0032259
ubiquitin conjugating enzyme binding	Gene Ontology	GO:0031624	1	12	0.167154	Solyc07g005060	http://amigo.geneontology.org/amigo/term/GO:0031624
defense response	Gene Ontology Slim	GO:0006952	1	13	0.178792	Solyc03g118780	http://amigo.geneontology.org/amigo/term/GO:0006952
mediator complex	Gene Ontology Slim	GO:0016592	1	13	0.178792	Solyc06g008010	http://amigo.geneontology.org/amigo/term/GO:0016592
cytoplasmic vesicle	Gene Ontology Slim	GO:0031410	1	13	0.178792	Solyc03g119650	http://amigo.geneontology.org/amigo/term/GO:0031410
mediator complex	Gene Ontology	GO:0016592	1	13	0.178792	Solyc06g008010	http://amigo.geneontology.org/amigo/term/GO:0016592
cytoplasmic vesicle	Gene Ontology	GO:0031410	1	13	0.178792	Solyc03g119650	http://amigo.geneontology.org/amigo/term/GO:0031410
defense response	Gene Ontology	GO:0006952	1	13	0.178792	Solyc03g118780	http://amigo.geneontology.org/amigo/term/GO:0006952
Golgi apparatus	Gene Ontology Slim	GO:0005794	4	157	0.188866	Solyc01g091280|Solyc02g088900|Solyc12g013910|Solyc03g063320	http://amigo.geneontology.org/amigo/term/GO:0005794
Golgi apparatus	Gene Ontology	GO:0005794	4	157	0.188866	Solyc01g091280|Solyc02g088900|Solyc12g013910|Solyc03g063320	http://amigo.geneontology.org/amigo/term/GO:0005794
peptidyl-L-cysteine S-palmitoylation	Gene Ontology Slim	GO:0018230	1	14	0.190269	Solyc01g091280	http://amigo.geneontology.org/amigo/term/GO:0018230
protein-cysteine S-palmitoyltransferase activity	Gene Ontology Slim	GO:0019706	1	14	0.190269	Solyc01g091280	http://amigo.geneontology.org/amigo/term/GO:0019706
ribonucleoprotein complex	Gene Ontology Slim	GO:1990904	1	14	0.190269	Solyc12g035130	http://amigo.geneontology.org/amigo/term/GO:1990904
ribonucleoprotein complex	Gene Ontology	GO:1990904	1	14	0.190269	Solyc12g035130	http://amigo.geneontology.org/amigo/term/GO:1990904
peptidyl-L-cysteine S-palmitoylation	Gene Ontology	GO:0018230	1	14	0.190269	Solyc01g091280	http://amigo.geneontology.org/amigo/term/GO:0018230
protein-cysteine S-palmitoyltransferase activity	Gene Ontology	GO:0019706	1	14	0.190269	Solyc01g091280	http://amigo.geneontology.org/amigo/term/GO:0019706
regulation of transcription, DNA-templated	Gene Ontology Slim	GO:0006355	3	107	0.199312	Solyc11g012510|Solyc12g089240|Solyc06g068870	http://amigo.geneontology.org/amigo/term/GO:0006355
regulation of transcription, DNA-templated	Gene Ontology	GO:0006355	3	107	0.199312	Solyc11g012510|Solyc12g089240|Solyc06g068870	http://amigo.geneontology.org/amigo/term/GO:0006355
ubiquitin-dependent protein catabolic process	Gene Ontology Slim	GO:0006511	2	57	0.199383	Solyc04g011430|Solyc10g051270	http://amigo.geneontology.org/amigo/term/GO:0006511
ubiquitin-dependent protein catabolic process	Gene Ontology	GO:0006511	2	57	0.199383	Solyc04g011430|Solyc10g051270	http://amigo.geneontology.org/amigo/term/GO:0006511
retrograde vesicle-mediated transport, Golgi to endoplasmic reticulum	Gene Ontology Slim	GO:0006890	1	15	0.201585	Solyc02g069380	http://amigo.geneontology.org/amigo/term/GO:0006890
response to reactive oxygen species	Gene Ontology Slim	GO:0000302	1	15	0.201585	Solyc02g080410	http://amigo.geneontology.org/amigo/term/GO:0000302
response to reactive oxygen species	Gene Ontology	GO:0000302	1	15	0.201585	Solyc02g080410	http://amigo.geneontology.org/amigo/term/GO:0000302
retrograde vesicle-mediated transport, Golgi to endoplasmic reticulum	Gene Ontology	GO:0006890	1	15	0.201585	Solyc02g069380	http://amigo.geneontology.org/amigo/term/GO:0006890
chaperone binding	Gene Ontology Slim	GO:0051087	1	16	0.212743	Solyc06g083150	http://amigo.geneontology.org/amigo/term/GO:0051087
cellular response to oxidative stress	Gene Ontology Slim	GO:0034599	1	16	0.212743	Solyc06g034120	http://amigo.geneontology.org/amigo/term/GO:0034599
protein targeting to membrane	Gene Ontology Slim	GO:0006612	1	16	0.212743	Solyc01g091280	http://amigo.geneontology.org/amigo/term/GO:0006612
chaperone binding	Gene Ontology	GO:0051087	1	16	0.212743	Solyc06g083150	http://amigo.geneontology.org/amigo/term/GO:0051087
protein targeting to membrane	Gene Ontology	GO:0006612	1	16	0.212743	Solyc01g091280	http://amigo.geneontology.org/amigo/term/GO:0006612
cellular response to oxidative stress	Gene Ontology	GO:0034599	1	16	0.212743	Solyc06g034120	http://amigo.geneontology.org/amigo/term/GO:0034599
protein kinase binding	Gene Ontology Slim	GO:0019901	1	17	0.223746	Solyc02g078480	http://amigo.geneontology.org/amigo/term/GO:0019901
ubiquitin ligase complex	Gene Ontology Slim	GO:0000151	1	17	0.223746	Solyc07g005060	http://amigo.geneontology.org/amigo/term/GO:0000151
transcription coregulator activity	Gene Ontology Slim	GO:0003712	1	17	0.223746	Solyc06g008010	http://amigo.geneontology.org/amigo/term/GO:0003712
ubiquitin ligase complex	Gene Ontology	GO:0000151	1	17	0.223746	Solyc07g005060	http://amigo.geneontology.org/amigo/term/GO:0000151
transcription coregulator activity	Gene Ontology	GO:0003712	1	17	0.223746	Solyc06g008010	http://amigo.geneontology.org/amigo/term/GO:0003712
protein kinase binding	Gene Ontology	GO:0019901	1	17	0.223746	Solyc02g078480	http://amigo.geneontology.org/amigo/term/GO:0019901
pyridoxal phosphate binding	Gene Ontology Slim	GO:0030170	1	18	0.234596	Solyc08g065220	http://amigo.geneontology.org/amigo/term/GO:0030170
ribosomal large subunit assembly	Gene Ontology Slim	GO:0000027	1	18	0.234596	Solyc02g082500	http://amigo.geneontology.org/amigo/term/GO:0000027
rRNA processing	Gene Ontology Slim	GO:0006364	1	18	0.234596	Solyc08g082440	http://amigo.geneontology.org/amigo/term/GO:0006364
ribosomal large subunit assembly	Gene Ontology	GO:0000027	1	18	0.234596	Solyc02g082500	http://amigo.geneontology.org/amigo/term/GO:0000027
rRNA processing	Gene Ontology	GO:0006364	1	18	0.234596	Solyc08g082440	http://amigo.geneontology.org/amigo/term/GO:0006364
pyridoxal phosphate binding	Gene Ontology	GO:0030170	1	18	0.234596	Solyc08g065220	http://amigo.geneontology.org/amigo/term/GO:0030170
ubiquitin conjugating enzyme activity	Gene Ontology Slim	GO:0061631	1	19	0.245294	Solyc04g011430	http://amigo.geneontology.org/amigo/term/GO:0061631
SNAP receptor activity	Gene Ontology Slim	GO:0005484	1	19	0.245294	Solyc02g069380	http://amigo.geneontology.org/amigo/term/GO:0005484
fruit development	Gene Ontology Slim	GO:0010154	1	19	0.245294	Solyc10g083630	http://amigo.geneontology.org/amigo/term/GO:0010154
fruit development	Gene Ontology	GO:0010154	1	19	0.245294	Solyc10g083630	http://amigo.geneontology.org/amigo/term/GO:0010154
ubiquitin conjugating enzyme activity	Gene Ontology	GO:0061631	1	19	0.245294	Solyc04g011430	http://amigo.geneontology.org/amigo/term/GO:0061631
SNAP receptor activity	Gene Ontology	GO:0005484	1	19	0.245294	Solyc02g069380	http://amigo.geneontology.org/amigo/term/GO:0005484
antiporter activity	Gene Ontology Slim	GO:0015297	1	20	0.255843	Solyc02g088900	http://amigo.geneontology.org/amigo/term/GO:0015297
antiporter activity	Gene Ontology	GO:0015297	1	20	0.255843	Solyc02g088900	http://amigo.geneontology.org/amigo/term/GO:0015297
translation	Gene Ontology Slim	GO:0006412	1	21	0.266245	Solyc02g082500	http://amigo.geneontology.org/amigo/term/GO:0006412
translation	Gene Ontology	GO:0006412	1	21	0.266245	Solyc02g082500	http://amigo.geneontology.org/amigo/term/GO:0006412
SNARE complex	Gene Ontology Slim	GO:0031201	1	22	0.276502	Solyc02g069380	http://amigo.geneontology.org/amigo/term/GO:0031201
SNARE complex	Gene Ontology	GO:0031201	1	22	0.276502	Solyc02g069380	http://amigo.geneontology.org/amigo/term/GO:0031201
sequence-specific DNA binding	Gene Ontology Slim	GO:0043565	3	132	0.292126	Solyc11g012510|Solyc06g068870|Solyc05g006980	http://amigo.geneontology.org/amigo/term/GO:0043565
sequence-specific DNA binding	Gene Ontology	GO:0043565	3	132	0.292126	Solyc11g012510|Solyc06g068870|Solyc05g006980	http://amigo.geneontology.org/amigo/term/GO:0043565
DNA repair	Gene Ontology Slim	GO:0006281	1	24	0.296589	Solyc10g078730	http://amigo.geneontology.org/amigo/term/GO:0006281
S-adenosylmethionine-dependent methyltransferase activity	Gene Ontology Slim	GO:0008757	1	24	0.296589	Solyc09g056225	http://amigo.geneontology.org/amigo/term/GO:0008757
dioxygenase activity	Gene Ontology Slim	GO:0051213	1	24	0.296589	Solyc10g046820	http://amigo.geneontology.org/amigo/term/GO:0051213
DNA repair	Gene Ontology	GO:0006281	1	24	0.296589	Solyc10g078730	http://amigo.geneontology.org/amigo/term/GO:0006281
dioxygenase activity	Gene Ontology	GO:0051213	1	24	0.296589	Solyc10g046820	http://amigo.geneontology.org/amigo/term/GO:0051213
S-adenosylmethionine-dependent methyltransferase activity	Gene Ontology	GO:0008757	1	24	0.296589	Solyc09g056225	http://amigo.geneontology.org/amigo/term/GO:0008757
SCF-dependent proteasomal ubiquitin-dependent protein catabolic process	Gene Ontology Slim	GO:0031146	1	27	0.325681	Solyc02g089310	http://amigo.geneontology.org/amigo/term/GO:0031146
SCF-dependent proteasomal ubiquitin-dependent protein catabolic process	Gene Ontology	GO:0031146	1	27	0.325681	Solyc02g089310	http://amigo.geneontology.org/amigo/term/GO:0031146
extracellular region	Gene Ontology Slim	GO:0005576	1	30	0.353572	Solyc03g118780	http://amigo.geneontology.org/amigo/term/GO:0005576
extracellular region	Gene Ontology	GO:0005576	1	30	0.353572	Solyc03g118780	http://amigo.geneontology.org/amigo/term/GO:0005576
chloroplast envelope	Gene Ontology Slim	GO:0009941	1	31	0.362611	Solyc08g065220	http://amigo.geneontology.org/amigo/term/GO:0009941
response to water deprivation	Gene Ontology Slim	GO:0009414	1	31	0.362611	Solyc07g066220	http://amigo.geneontology.org/amigo/term/GO:0009414
response to water deprivation	Gene Ontology	GO:0009414	1	31	0.362611	Solyc07g066220	http://amigo.geneontology.org/amigo/term/GO:0009414
chloroplast envelope	Gene Ontology	GO:0009941	1	31	0.362611	Solyc08g065220	http://amigo.geneontology.org/amigo/term/GO:0009941
response to light stimulus	Gene Ontology Slim	GO:0009416	1	32	0.371524	Solyc10g046820	http://amigo.geneontology.org/amigo/term/GO:0009416
response to light stimulus	Gene Ontology	GO:0009416	1	32	0.371524	Solyc10g046820	http://amigo.geneontology.org/amigo/term/GO:0009416
membrane	Gene Ontology Slim	GO:0016020	4	222	0.388228	Solyc08g080340|Solyc12g013910|Solyc06g054420|Solyc10g086120	http://amigo.geneontology.org/amigo/term/GO:0016020
membrane	Gene Ontology	GO:0016020	4	222	0.388228	Solyc08g080340|Solyc12g013910|Solyc06g054420|Solyc10g086120	http://amigo.geneontology.org/amigo/term/GO:0016020
DNA-binding transcription factor activity	Gene Ontology Slim	GO:0003700	3	159	0.394766	Solyc11g012510|Solyc10g080960|Solyc06g068870	http://amigo.geneontology.org/amigo/term/GO:0003700
DNA-binding transcription factor activity	Gene Ontology	GO:0003700	3	159	0.394766	Solyc11g012510|Solyc10g080960|Solyc06g068870	http://amigo.geneontology.org/amigo/term/GO:0003700
proteasome-mediated ubiquitin-dependent protein catabolic process	Gene Ontology Slim	GO:0043161	1	36	0.405949	Solyc06g083150	http://amigo.geneontology.org/amigo/term/GO:0043161
unfolded protein binding	Gene Ontology Slim	GO:0051082	1	36	0.405949	Solyc02g080410	http://amigo.geneontology.org/amigo/term/GO:0051082
unfolded protein binding	Gene Ontology	GO:0051082	1	36	0.405949	Solyc02g080410	http://amigo.geneontology.org/amigo/term/GO:0051082
proteasome-mediated ubiquitin-dependent protein catabolic process	Gene Ontology	GO:0043161	1	36	0.405949	Solyc06g083150	http://amigo.geneontology.org/amigo/term/GO:0043161
trans-Golgi network	Gene Ontology Slim	GO:0005802	1	37	0.414258	Solyc02g088900	http://amigo.geneontology.org/amigo/term/GO:0005802
trans-Golgi network	Gene Ontology	GO:0005802	1	37	0.414258	Solyc02g088900	http://amigo.geneontology.org/amigo/term/GO:0005802
endoplasmic reticulum membrane	Gene Ontology Slim	GO:0005789	1	41	0.446348	Solyc02g082260	http://amigo.geneontology.org/amigo/term/GO:0005789
endoplasmic reticulum membrane	Gene Ontology	GO:0005789	1	41	0.446348	Solyc02g082260	http://amigo.geneontology.org/amigo/term/GO:0005789
oxidation-reduction process	Gene Ontology Slim	GO:0055114	1	43	0.461729	Solyc01g102610	http://amigo.geneontology.org/amigo/term/GO:0055114
oxidation-reduction process	Gene Ontology	GO:0055114	1	43	0.461729	Solyc01g102610	http://amigo.geneontology.org/amigo/term/GO:0055114
transcription factor binding	Gene Ontology Slim	GO:0008134	1	46	0.484005	Solyc02g085470	http://amigo.geneontology.org/amigo/term/GO:0008134
transcription factor binding	Gene Ontology	GO:0008134	1	46	0.484005	Solyc02g085470	http://amigo.geneontology.org/amigo/term/GO:0008134
protein folding	Gene Ontology Slim	GO:0006457	1	50	0.512282	Solyc02g080410	http://amigo.geneontology.org/amigo/term/GO:0006457
transmembrane transporter activity	Gene Ontology Slim	GO:0022857	1	50	0.512282	Solyc02g088900	http://amigo.geneontology.org/amigo/term/GO:0022857
transmembrane transporter activity	Gene Ontology	GO:0022857	1	50	0.512282	Solyc02g088900	http://amigo.geneontology.org/amigo/term/GO:0022857
protein folding	Gene Ontology	GO:0006457	1	50	0.512282	Solyc02g080410	http://amigo.geneontology.org/amigo/term/GO:0006457
endosome	Gene Ontology Slim	GO:0005768	1	52	0.525835	Solyc02g088900	http://amigo.geneontology.org/amigo/term/GO:0005768
protein phosphorylation	Gene Ontology Slim	GO:0006468	1	52	0.525835	Solyc02g078480	http://amigo.geneontology.org/amigo/term/GO:0006468
endosome	Gene Ontology	GO:0005768	1	52	0.525835	Solyc02g088900	http://amigo.geneontology.org/amigo/term/GO:0005768
protein phosphorylation	Gene Ontology	GO:0006468	1	52	0.525835	Solyc02g078480	http://amigo.geneontology.org/amigo/term/GO:0006468
protein ubiquitination	Gene Ontology Slim	GO:0016567	1	54	0.539013	Solyc05g014230	http://amigo.geneontology.org/amigo/term/GO:0016567
protein ubiquitination	Gene Ontology	GO:0016567	1	54	0.539013	Solyc05g014230	http://amigo.geneontology.org/amigo/term/GO:0016567
anchored component of plasma membrane	Gene Ontology Slim	GO:0046658	1	57	0.558097	Solyc07g065540	http://amigo.geneontology.org/amigo/term/GO:0046658
anchored component of plasma membrane	Gene Ontology	GO:0046658	1	57	0.558097	Solyc07g065540	http://amigo.geneontology.org/amigo/term/GO:0046658
intracellular signal transduction	Gene Ontology Slim	GO:0035556	1	61	0.582323	Solyc01g080350	http://amigo.geneontology.org/amigo/term/GO:0035556
regulation of transcription by RNA polymerase II	Gene Ontology Slim	GO:0006357	1	61	0.582323	Solyc06g008010	http://amigo.geneontology.org/amigo/term/GO:0006357
intracellular signal transduction	Gene Ontology	GO:0035556	1	61	0.582323	Solyc01g080350	http://amigo.geneontology.org/amigo/term/GO:0035556
regulation of transcription by RNA polymerase II	Gene Ontology	GO:0006357	1	61	0.582323	Solyc06g008010	http://amigo.geneontology.org/amigo/term/GO:0006357
chloroplast	Gene Ontology Slim	GO:0009507	2	151	0.6326	Solyc05g053760|Solyc02g086880	http://amigo.geneontology.org/amigo/term/GO:0009507
chloroplast	Gene Ontology	GO:0009507	2	151	0.6326	Solyc05g053760|Solyc02g086880	http://amigo.geneontology.org/amigo/term/GO:0009507
plasma membrane	Gene Ontology Slim	GO:0005886	4	316	0.65571	Solyc08g023280|Solyc02g082080|Solyc01g102610|Solyc03g119650	http://amigo.geneontology.org/amigo/term/GO:0005886
plasma membrane	Gene Ontology	GO:0005886	4	316	0.65571	Solyc08g023280|Solyc02g082080|Solyc01g102610|Solyc03g119650	http://amigo.geneontology.org/amigo/term/GO:0005886
intracellular membrane-bounded organelle	Gene Ontology Slim	GO:0043231	1	81	0.684964	Solyc11g005220	http://amigo.geneontology.org/amigo/term/GO:0043231
intracellular membrane-bounded organelle	Gene Ontology	GO:0043231	1	81	0.684964	Solyc11g005220	http://amigo.geneontology.org/amigo/term/GO:0043231
structural constituent of ribosome	Gene Ontology Slim	GO:0003735	1	108	0.784781	Solyc02g082500	http://amigo.geneontology.org/amigo/term/GO:0003735
structural constituent of ribosome	Gene Ontology	GO:0003735	1	108	0.784781	Solyc02g082500	http://amigo.geneontology.org/amigo/term/GO:0003735
--------------------

## Sheet: KEGG pathways up in La2+
##Databases: Gene Ontology Slim, KEGG PATHWAY, Gene Ontology
##Statistical test method: hypergeometric test / Fisher's exact test
#Term	Database	ID	Input number	Background number	P-Value	Input	Hyperlink
Ribosome	KEGG PATHWAY	sly03010	33	365	3.81495e-19	Solyc08g006900|Solyc06g083180|Solyc06g082760|Solyc08g016180|Solyc08g075090|Solyc05g054580|Solyc08g082685|Solyc07g062190|Solyc02g021368|Solyc09g075150|Solyc01g009520|Solyc12g098890|Solyc01g103510|Solyc02g086730|Solyc10g006030|Solyc12g010930|Solyc03g112360|Solyc03g097950|Solyc09g007560|Solyc12g035880|Solyc06g060400|Solyc10g083165|Solyc06g065390|Solyc11g068820|Solyc06g069090|Solyc10g085480|Solyc04g0…	http://www.genome.jp/kegg-bin/show_pathway?sly03010/sly:101266871%09red/sly:101245794%09red/sly:101254603%09red/sly:101267247%09red/sly:101252341%09red/sly:101248722%09red/sly:34678280%09red/sly:101261521%09red/sly:101254318%09red/sly:101248220%09red/sly:101249844%09red/sly:101244648%09red/sly:101265004%09red/sly:101250874%09red/sly:101268693%09red/sly:101253247%09red/sly:101264114%09red/sly:1012…
Metabolic pathways	KEGG PATHWAY	sly01100	77	2483	5.97251e-16	Solyc08g077200|Solyc01g068120|Solyc08g067020|Solyc05g054640|Solyc10g086390|Solyc11g042460|Solyc06g068470|Solyc08g082430|Solyc11g010990|Solyc10g085555|Solyc02g085870|Solyc08g076360|Solyc01g091950|Solyc02g080220|Solyc10g077040|Solyc05g008600|Solyc06g063370|Solyc03g058430|Solyc06g067940|Solyc09g090140|Solyc10g086190|Solyc03g096640|Solyc04g007550|Solyc01g110360|Solyc04g071340|Solyc07g061940|Solyc01g0…	http://www.genome.jp/kegg-bin/show_pathway?sly01100/sly:101246870%09red/sly:101251530%09red/sly:101250481%09red/sly:101262942%09red/sly:101263363%09red/sly:101254112%09red/sly:101267959%09red/sly:101247482%09red/sly:101266745%09red/sly:101247875%09red/sly:101259781%09red/sly:101258937%09red/sly:101266629%09red/sly:101260578%09red/sly:101257780%09red/sly:101257857%09red/sly:101262221%09red/sly:100…
Oxidative phosphorylation	KEGG PATHWAY	sly00190	15	155	9.37007e-10	Solyc09g010380|Solyc06g067940|Solyc03g097010|Solyc06g063220|Solyc02g091880|Solyc04g007550|Solyc08g067020|Solyc07g006270|Solyc11g005880|Solyc01g087120|Solyc01g106430|Solyc01g080860|Solyc12g057120|Solyc12g036790|Solyc11g011470	http://www.genome.jp/kegg-bin/show_pathway?sly00190/sly:101266444%09red/sly:101258567%09red/sly:101247875%09red/sly:101244808%09red/sly:101246900%09red/sly:101244937%09red/sly:101263481%09red/sly:101249170%09red/sly:101251220%09red/sly:101247776%09red/sly:101267245%09red/sly:101255896%09red/sly:101253833%09red/sly:101259414%09red/sly:101262441%09red
Biosynthesis of secondary metabolites	KEGG PATHWAY	sly01110	38	1252	5.8961e-08	Solyc08g077200|Solyc07g061720|Solyc05g054640|Solyc06g068470|Solyc08g082430|Solyc11g010990|Solyc10g085555|Solyc08g076360|Solyc10g077040|Solyc09g090140|Solyc03g096640|Solyc01g110360|Solyc04g071340|Solyc07g061940|Solyc09g072700|Solyc02g080810|Solyc09g082970|Solyc02g085870|Solyc02g085950|Solyc06g071960|Solyc07g066470|Solyc11g013110|Solyc01g005560|Solyc05g014980|Solyc01g111630|Solyc12g007170|Solyc07g0…	http://www.genome.jp/kegg-bin/show_pathway?sly01110/sly:101246870%09red/sly:101262942%09red/sly:101264821%09red/sly:101254112%09red/sly:101247482%09red/sly:100134889%09red/sly:101266629%09red/sly:101257780%09red/sly:101257857%09red/sly:101262221%09red/sly:100191110%09red/sly:101257684%09red/sly:101259749%09red/sly:101246752%09red/sly:101267112%09red/sly:101259235%09red/sly:101252256%09red/sly:544…
Carbon metabolism	KEGG PATHWAY	sly01200	16	283	3.08672e-07	Solyc08g077200|Solyc09g090140|Solyc05g054640|Solyc05g008600|Solyc04g071340|Solyc01g110360|Solyc01g005560|Solyc01g111630|Solyc02g063490|Solyc10g085555|Solyc09g009020|Solyc05g009530|Solyc02g063150|Solyc09g082970|Solyc02g085950|Solyc02g080810	http://www.genome.jp/kegg-bin/show_pathway?sly01200/sly:101246870%09red/sly:101262942%09red/sly:101253131%09red/sly:101259749%09red/sly:101247482%09red/sly:544068%09red/sly:101268337%09red/sly:101266629%09red/sly:101249137%09red/sly:101268602%09red/sly:101257857%09red/sly:101264821%09red/sly:100191110%09red/sly:101261160%09red/sly:101249428%09red/sly:543973%09red
Carbon fixation in photosynthetic organisms	KEGG PATHWAY	sly00710	7	80	5.54503e-05	Solyc09g090140|Solyc02g063150|Solyc01g110360|Solyc04g071340|Solyc02g063490|Solyc05g008600|Solyc02g085950	http://www.genome.jp/kegg-bin/show_pathway?sly00710/sly:101246870%09red/sly:101253131%09red/sly:101268337%09red/sly:101266629%09red/sly:101264821%09red/sly:101249428%09red/sly:543973%09red
Glyoxylate and dicarboxylate metabolism	KEGG PATHWAY	sly00630	6	77	0.000340699	Solyc09g090140|Solyc02g063150|Solyc02g063490|Solyc01g111630|Solyc02g080810|Solyc02g085950	http://www.genome.jp/kegg-bin/show_pathway?sly00630/sly:101253131%09red/sly:101268337%09red/sly:101249137%09red/sly:100191110%09red/sly:101249428%09red/sly:543973%09red
Porphyrin and chlorophyll metabolism	KEGG PATHWAY	sly00860	5	50	0.000371787	Solyc09g014760|Solyc01g080860|Solyc07g066470|Solyc10g077040|Solyc10g007320	http://www.genome.jp/kegg-bin/show_pathway?sly00860/sly:101257684%09red/sly:101251220%09red/sly:101257518%09red/sly:101260578%09red/sly:101246752%09red
Fatty acid biosynthesis	KEGG PATHWAY	sly00061	5	51	0.000404539	Solyc01g006450|Solyc02g070790|Solyc06g083380|Solyc10g078740|Solyc03g097470	http://www.genome.jp/kegg-bin/show_pathway?sly00061/sly:101248511%09red/sly:101249057%09red/sly:101249278%09red/sly:101252237%09red/sly:101267959%09red
Fatty acid metabolism	KEGG PATHWAY	sly01212	6	83	0.000496031	Solyc03g058430|Solyc03g097470|Solyc02g070790|Solyc10g078740|Solyc12g007170|Solyc01g006450	http://www.genome.jp/kegg-bin/show_pathway?sly01212/sly:101250481%09red/sly:101252237%09red/sly:101267959%09red/sly:101248511%09red/sly:101249057%09red/sly:101252256%09red
Citrate cycle (TCA cycle)	KEGG PATHWAY	sly00020	5	58	0.000698509	Solyc02g063490|Solyc05g009530|Solyc09g090140|Solyc05g054640|Solyc01g005560	http://www.genome.jp/kegg-bin/show_pathway?sly00020/sly:101268602%09red/sly:101257857%09red/sly:101253131%09red/sly:101249428%09red/sly:101259749%09red
Purine metabolism	KEGG PATHWAY	sly00230	6	97	0.00107164	Solyc06g071960|Solyc08g077200|Solyc10g086190|Solyc08g082430|Solyc05g014980|Solyc09g082970	http://www.genome.jp/kegg-bin/show_pathway?sly00230/sly:101251530%09red/sly:101262942%09red/sly:101264422%09red/sly:101262221%09red/sly:104648939%09red/sly:101261160%09red
Glycolysis / Gluconeogenesis	KEGG PATHWAY	sly00010	7	135	0.00112025	Solyc01g110360|Solyc04g071340|Solyc10g085555|Solyc09g009020|Solyc05g009530|Solyc05g008600|Solyc09g082970	http://www.genome.jp/kegg-bin/show_pathway?sly00010/sly:101246870%09red/sly:101247482%09red/sly:544068%09red/sly:101266629%09red/sly:101257857%09red/sly:101264821%09red/sly:101261160%09red
Biotin metabolism	KEGG PATHWAY	sly00780	3	20	0.00207358	Solyc01g006450|Solyc02g070790|Solyc10g078740	http://www.genome.jp/kegg-bin/show_pathway?sly00780/sly:101248511%09red/sly:101252237%09red/sly:101267959%09red
Pentose phosphate pathway	KEGG PATHWAY	sly00030	4	57	0.00484146	Solyc08g077200|Solyc05g008600|Solyc01g110360|Solyc04g071340	http://www.genome.jp/kegg-bin/show_pathway?sly00030/sly:101246870%09red/sly:101262942%09red/sly:101264821%09red/sly:101266629%09red
Pentose and glucuronate interconversions	KEGG PATHWAY	sly00040	6	137	0.0055313	Solyc01g068120|Solyc02g067450|Solyc02g083830|Solyc02g080220|Solyc01g110450|Solyc03g116580	http://www.genome.jp/kegg-bin/show_pathway?sly00040/sly:101248625%09red/sly:101259781%09red/sly:101258937%09red/sly:101260787%09red/sly:101256371%09red/sly:101264694%09red
Biosynthesis of amino acids	KEGG PATHWAY	sly01230	8	238	0.00671464	Solyc08g077200|Solyc01g110360|Solyc01g005560|Solyc10g085555|Solyc07g061940|Solyc09g009020|Solyc05g008600|Solyc09g082970	http://www.genome.jp/kegg-bin/show_pathway?sly01230/sly:101246870%09red/sly:101262942%09red/sly:101254112%09red/sly:101247482%09red/sly:544068%09red/sly:101268602%09red/sly:101264821%09red/sly:101261160%09red
Fructose and mannose metabolism	KEGG PATHWAY	sly00051	4	73	0.0109306	Solyc05g008600|Solyc01g110360|Solyc04g071340|Solyc01g110450	http://www.genome.jp/kegg-bin/show_pathway?sly00051/sly:101246870%09red/sly:101248625%09red/sly:101264821%09red/sly:101266629%09red
RNA degradation	KEGG PATHWAY	sly03018	5	119	0.0129209	Solyc11g005370|Solyc10g085750|Solyc10g085555|Solyc09g009020|Solyc01g028810	http://www.genome.jp/kegg-bin/show_pathway?sly03018/sly:101247482%09red/sly:101248632%09red/sly:544068%09red/sly:101264277%09red/sly:101253117%09red
MAPK signaling pathway - plant	KEGG PATHWAY	sly04016	6	185	0.0208039	Solyc06g071960|Solyc08g082430|Solyc06g061180|Solyc10g077005|Solyc04g071160|Solyc03g095780	http://www.genome.jp/kegg-bin/show_pathway?sly04016/sly:101267127%09red/sly:101263700%09red/sly:101256856%09red/sly:101262221%09red/sly:104648939%09red/sly:101256315%09red
Pyruvate metabolism	KEGG PATHWAY	sly00620	4	97	0.0268363	Solyc02g063490|Solyc09g082970|Solyc09g090140|Solyc05g009530	http://www.genome.jp/kegg-bin/show_pathway?sly00620/sly:101257857%09red/sly:101253131%09red/sly:101249428%09red/sly:101261160%09red
Photosynthesis - antenna proteins	KEGG PATHWAY	sly00196	2	26	0.0388648	Solyc06g063370|Solyc01g105050	http://www.genome.jp/kegg-bin/show_pathway?sly00196/sly:101256131%09red/sly:101266527%09red
Butanoate metabolism	KEGG PATHWAY	sly00650	2	30	0.0495412	Solyc07g061940|Solyc04g025530	http://www.genome.jp/kegg-bin/show_pathway?sly00650/sly:101254112%09red/sly:101259235%09red
Diterpenoid biosynthesis	KEGG PATHWAY	sly00904	2	34	0.0611357	Solyc04g083160|Solyc07g061720	http://www.genome.jp/kegg-bin/show_pathway?sly00904/sly:101267112%09red/sly:100134889%09red
Photosynthesis	KEGG PATHWAY	sly00195	3	84	0.0739187	Solyc07g066150|Solyc10g075160|Solyc10g047410	http://www.genome.jp/kegg-bin/show_pathway?sly00195/sly:101265784%09red/sly:101263732%09red/sly:3950405%09red
Ribosome biogenesis in eukaryotes	KEGG PATHWAY	sly03008	3	86	0.077951	Solyc09g092080|Solyc09g083080|Solyc12g038980	http://www.genome.jp/kegg-bin/show_pathway?sly03008/sly:101267649%09red/sly:101268074%09red/sly:101263757%09red
Ubiquinone and other terpenoid-quinone biosynthesis	KEGG PATHWAY	sly00130	2	47	0.103987	Solyc05g041200|Solyc08g076360	http://www.genome.jp/kegg-bin/show_pathway?sly00130/sly:778248%09red/sly:101257377%09red
C5-Branched dibasic acid metabolism	KEGG PATHWAY	sly00660	1	10	0.116277	Solyc07g061940	http://www.genome.jp/kegg-bin/show_pathway?sly00660/sly:101254112%09red
Alanine, aspartate and glutamate metabolism	KEGG PATHWAY	sly00250	2	55	0.133358	Solyc08g062190|Solyc04g025530	http://www.genome.jp/kegg-bin/show_pathway?sly00250/sly:101246455%09red/sly:101259235%09red
Galactose metabolism	KEGG PATHWAY	sly00052	2	57	0.140968	Solyc01g110450|Solyc08g080570	http://www.genome.jp/kegg-bin/show_pathway?sly00052/sly:101266745%09red/sly:101248625%09red
Taurine and hypotaurine metabolism	KEGG PATHWAY	sly00430	1	13	0.145579	Solyc04g025530	http://www.genome.jp/kegg-bin/show_pathway?sly00430/sly:101259235%09red
Other glycan degradation	KEGG PATHWAY	sly00511	1	14	0.15513	Solyc11g042460	http://www.genome.jp/kegg-bin/show_pathway?sly00511/sly:101265793%09red
Pyrimidine metabolism	KEGG PATHWAY	sly00240	2	63	0.164311	Solyc06g071960|Solyc08g082430	http://www.genome.jp/kegg-bin/show_pathway?sly00240/sly:101262221%09red/sly:104648939%09red
2-Oxocarboxylic acid metabolism	KEGG PATHWAY	sly01210	2	65	0.172238	Solyc07g061940|Solyc01g005560	http://www.genome.jp/kegg-bin/show_pathway?sly01210/sly:101268602%09red/sly:101254112%09red
Brassinosteroid biosynthesis	KEGG PATHWAY	sly00905	1	16	0.173913	Solyc07g056160	http://www.genome.jp/kegg-bin/show_pathway?sly00905/sly:101251900%09red
Glycine, serine and threonine metabolism	KEGG PATHWAY	sly00260	2	67	0.180226	Solyc02g080810|Solyc01g111630	http://www.genome.jp/kegg-bin/show_pathway?sly00260/sly:100191110%09red/sly:101249137%09red
Selenocompound metabolism	KEGG PATHWAY	sly00450	1	17	0.183148	Solyc07g008950	http://www.genome.jp/kegg-bin/show_pathway?sly00450/sly:101263723%09red
Monoterpenoid biosynthesis	KEGG PATHWAY	sly00902	1	17	0.183148	Solyc11g010990	http://www.genome.jp/kegg-bin/show_pathway?sly00902/sly:104644298%09red
Amino sugar and nucleotide sugar metabolism	KEGG PATHWAY	sly00520	3	134	0.197927	Solyc08g080140|Solyc04g072000|Solyc08g080570	http://www.genome.jp/kegg-bin/show_pathway?sly00520/sly:101266745%09red/sly:101256086%09red/sly:101249670%09red
One carbon pool by folate	KEGG PATHWAY	sly00670	1	19	0.20131	Solyc02g080810	http://www.genome.jp/kegg-bin/show_pathway?sly00670/sly:101249137%09red
Folate biosynthesis	KEGG PATHWAY	sly00790	1	25	0.253416	Solyc01g110450	http://www.genome.jp/kegg-bin/show_pathway?sly00790/sly:101248625%09red
Thiamine metabolism	KEGG PATHWAY	sly00730	1	25	0.253416	Solyc05g014980	http://www.genome.jp/kegg-bin/show_pathway?sly00730/sly:101264422%09red
Protein processing in endoplasmic reticulum	KEGG PATHWAY	sly04141	4	226	0.256519	Solyc02g087300|Solyc01g109410|Solyc01g079610|Solyc02g081140	http://www.genome.jp/kegg-bin/show_pathway?sly04141/sly:101265789%09red/sly:101246562%09red/sly:101245405%09red/sly:101244442%09red
Biosynthesis of unsaturated fatty acids	KEGG PATHWAY	sly01040	1	26	0.261765	Solyc03g058430	http://www.genome.jp/kegg-bin/show_pathway?sly01040/sly:101250481%09red
Valine, leucine and isoleucine biosynthesis	KEGG PATHWAY	sly00290	1	27	0.27002	Solyc07g061940	http://www.genome.jp/kegg-bin/show_pathway?sly00290/sly:101254112%09red
Sphingolipid metabolism	KEGG PATHWAY	sly00600	1	28	0.278184	Solyc11g042460	http://www.genome.jp/kegg-bin/show_pathway?sly00600/sly:101265793%09red
Ether lipid metabolism	KEGG PATHWAY	sly00565	1	30	0.294239	Solyc01g091950	http://www.genome.jp/kegg-bin/show_pathway?sly00565/sly:101267740%09red
RNA transport	KEGG PATHWAY	sly03013	3	169	0.301945	Solyc06g011630|Solyc10g085750|Solyc02g087300	http://www.genome.jp/kegg-bin/show_pathway?sly03013/sly:101248632%09red/sly:101265789%09red/sly:101250971%09red
Tropane, piperidine and pyridine alkaloid biosynthesis	KEGG PATHWAY	sly00960	1	34	0.325288	Solyc03g096640	http://www.genome.jp/kegg-bin/show_pathway?sly00960/sly:101267296%09red
Nitrogen metabolism	KEGG PATHWAY	sly00910	1	34	0.325288	Solyc02g086820	http://www.genome.jp/kegg-bin/show_pathway?sly00910/sly:543803%09red
Pantothenate and CoA biosynthesis	KEGG PATHWAY	sly00770	1	34	0.325288	Solyc07g061940	http://www.genome.jp/kegg-bin/show_pathway?sly00770/sly:101254112%09red
Glycerophospholipid metabolism	KEGG PATHWAY	sly00564	2	105	0.336251	Solyc01g091950|Solyc06g068470	http://www.genome.jp/kegg-bin/show_pathway?sly00564/sly:101257780%09red/sly:101267740%09red
Fatty acid elongation	KEGG PATHWAY	sly00062	1	36	0.340298	Solyc02g085870	http://www.genome.jp/kegg-bin/show_pathway?sly00062/sly:101245220%09red
Spliceosome	KEGG PATHWAY	sly03040	3	188	0.359841	Solyc11g005370|Solyc03g121720|Solyc09g092080	http://www.genome.jp/kegg-bin/show_pathway?sly03040/sly:101263390%09red/sly:101267649%09red/sly:101264277%09red
Glutathione metabolism	KEGG PATHWAY	sly00480	2	117	0.384483	Solyc05g006730|Solyc01g005560	http://www.genome.jp/kegg-bin/show_pathway?sly00480/sly:101250402%09red/sly:101268602%09red
Cysteine and methionine metabolism	KEGG PATHWAY	sly00270	2	117	0.384483	Solyc02g063490|Solyc09g090140	http://www.genome.jp/kegg-bin/show_pathway?sly00270/sly:101253131%09red/sly:101249428%09red
N-Glycan biosynthesis	KEGG PATHWAY	sly00510	1	44	0.397083	Solyc01g109410	http://www.genome.jp/kegg-bin/show_pathway?sly00510/sly:101245405%09red
mRNA surveillance pathway	KEGG PATHWAY	sly03015	2	130	0.434951	Solyc10g085750|Solyc05g055210	http://www.genome.jp/kegg-bin/show_pathway?sly03015/sly:101246720%09red/sly:101248632%09red
Plant hormone signal transduction	KEGG PATHWAY	sly04075	4	300	0.441795	Solyc05g056430|Solyc06g061180|Solyc02g071220|Solyc03g095780	http://www.genome.jp/kegg-bin/show_pathway?sly04075/sly:101267127%09red/sly:101263158%09red/sly:101265701%09red/sly:101256856%09red
Proteasome	KEGG PATHWAY	sly03050	1	51	0.442756	Solyc02g081700	http://www.genome.jp/kegg-bin/show_pathway?sly03050/sly:101257034%09red
Tyrosine metabolism	KEGG PATHWAY	sly00350	1	52	0.448993	Solyc05g041200	http://www.genome.jp/kegg-bin/show_pathway?sly00350/sly:101257377%09red
alpha-Linolenic acid metabolism	KEGG PATHWAY	sly00592	1	53	0.45516	Solyc12g007170	http://www.genome.jp/kegg-bin/show_pathway?sly00592/sly:101252256%09red
Flavonoid biosynthesis	KEGG PATHWAY	sly00941	1	56	0.473252	Solyc11g013110	http://www.genome.jp/kegg-bin/show_pathway?sly00941/sly:101249699%09red
Ascorbate and aldarate metabolism	KEGG PATHWAY	sly00053	1	59	0.490745	Solyc09g009390	http://www.genome.jp/kegg-bin/show_pathway?sly00053/sly:101264360%09red
Phenylalanine metabolism	KEGG PATHWAY	sly00360	1	59	0.490745	Solyc05g041200	http://www.genome.jp/kegg-bin/show_pathway?sly00360/sly:101257377%09red
Fatty acid degradation	KEGG PATHWAY	sly00071	1	60	0.496446	Solyc12g007170	http://www.genome.jp/kegg-bin/show_pathway?sly00071/sly:101252256%09red
beta-Alanine metabolism	KEGG PATHWAY	sly00410	1	63	0.513171	Solyc04g025530	http://www.genome.jp/kegg-bin/show_pathway?sly00410/sly:101259235%09red
Zeatin biosynthesis	KEGG PATHWAY	sly00908	1	69	0.544977	Solyc12g014180	http://www.genome.jp/kegg-bin/show_pathway?sly00908/sly:101258827%09red
Phosphatidylinositol signaling system	KEGG PATHWAY	sly04070	1	74	0.569894	Solyc10g077005	http://www.genome.jp/kegg-bin/show_pathway?sly04070/sly:101256315%09red
Glycerolipid metabolism	KEGG PATHWAY	sly00561	1	86	0.624283	Solyc01g110450	http://www.genome.jp/kegg-bin/show_pathway?sly00561/sly:101248625%09red
Aminoacyl-tRNA biosynthesis	KEGG PATHWAY	sly00970	1	87	0.628493	Solyc07g008950	http://www.genome.jp/kegg-bin/show_pathway?sly00970/sly:101263723%09red
Endocytosis	KEGG PATHWAY	sly04144	2	188	0.628729	Solyc12g098740|Solyc02g036450	http://www.genome.jp/kegg-bin/show_pathway?sly04144/sly:101253169%09red/sly:101261973%09red
Plant-pathogen interaction	KEGG PATHWAY	sly04626	2	189	0.631574	Solyc01g010020|Solyc10g077005	http://www.genome.jp/kegg-bin/show_pathway?sly04626/sly:101256315%09red/sly:101262447%09red
Phagosome	KEGG PATHWAY	sly04145	1	90	0.640843	Solyc02g036450	http://www.genome.jp/kegg-bin/show_pathway?sly04145/sly:101261973%09red
Peroxisome	KEGG PATHWAY	sly04146	1	93	0.652784	Solyc01g005560	http://www.genome.jp/kegg-bin/show_pathway?sly04146/sly:101268602%09red
Phenylpropanoid biosynthesis	KEGG PATHWAY	sly00940	1	222	0.919137	Solyc09g072700	http://www.genome.jp/kegg-bin/show_pathway?sly00940/sly:101248236%09red
--------------------
#Term	Database	ID	Input number	Background number	P-Value	Input	Hyperlink
--------------------
#Term	Database	ID	Input number	Background number	P-Value	Input	Hyperlink
cytosolic large ribosomal subunit	Gene Ontology Slim	GO:0022625	8	65	1.59577e-06	Solyc08g006900|Solyc08g016180|Solyc06g060400|Solyc05g054580|Solyc12g010930|Solyc10g086330|Solyc03g112360|Solyc10g085480	http://amigo.geneontology.org/amigo/term/GO:0022625
cytosolic large ribosomal subunit	Gene Ontology	GO:0022625	8	65	1.59577e-06	Solyc08g006900|Solyc08g016180|Solyc06g060400|Solyc05g054580|Solyc12g010930|Solyc10g086330|Solyc03g112360|Solyc10g085480	http://amigo.geneontology.org/amigo/term/GO:0022625
ribosomal large subunit assembly	Gene Ontology Slim	GO:0000027	5	18	4.81763e-06	Solyc05g054580|Solyc12g010930|Solyc04g016380|Solyc10g085480|Solyc10g086330	http://amigo.geneontology.org/amigo/term/GO:0000027
ribosomal large subunit assembly	Gene Ontology	GO:0000027	5	18	4.81763e-06	Solyc05g054580|Solyc12g010930|Solyc04g016380|Solyc10g085480|Solyc10g086330	http://amigo.geneontology.org/amigo/term/GO:0000027
structural constituent of ribosome	Gene Ontology Slim	GO:0003735	8	108	4.97928e-05	Solyc12g035880|Solyc04g026100|Solyc06g060400|Solyc05g054580|Solyc12g010930|Solyc10g086330|Solyc03g112360|Solyc10g085480	http://amigo.geneontology.org/amigo/term/GO:0003735
structural constituent of ribosome	Gene Ontology	GO:0003735	8	108	4.97928e-05	Solyc12g035880|Solyc04g026100|Solyc06g060400|Solyc05g054580|Solyc12g010930|Solyc10g086330|Solyc03g112360|Solyc10g085480	http://amigo.geneontology.org/amigo/term/GO:0003735
glycolytic process	Gene Ontology Slim	GO:0006096	4	17	7.88067e-05	Solyc09g082970|Solyc01g110360|Solyc05g008600|Solyc09g009020	http://amigo.geneontology.org/amigo/term/GO:0006096
glycolytic process	Gene Ontology	GO:0006096	4	17	7.88067e-05	Solyc09g082970|Solyc01g110360|Solyc05g008600|Solyc09g009020	http://amigo.geneontology.org/amigo/term/GO:0006096
cell redox homeostasis	Gene Ontology Slim	GO:0045454	3	13	0.000694739	Solyc04g071565|Solyc10g082030|Solyc10g083650	http://amigo.geneontology.org/amigo/term/GO:0045454
cell redox homeostasis	Gene Ontology	GO:0045454	3	13	0.000694739	Solyc04g071565|Solyc10g082030|Solyc10g083650	http://amigo.geneontology.org/amigo/term/GO:0045454
mitochondrial respiratory chain complex I	Gene Ontology Slim	GO:0005747	3	16	0.00117267	Solyc01g102830|Solyc07g065280|Solyc03g097010	http://amigo.geneontology.org/amigo/term/GO:0005747
mitochondrial respiratory chain complex I	Gene Ontology	GO:0005747	3	16	0.00117267	Solyc01g102830|Solyc07g065280|Solyc03g097010	http://amigo.geneontology.org/amigo/term/GO:0005747
cytosol	Gene Ontology Slim	GO:0005829	11	316	0.00122331	Solyc01g068240|Solyc05g041200|Solyc04g025530|Solyc01g110360|Solyc01g111630|Solyc01g106430|Solyc09g010380|Solyc05g008600|Solyc02g087300|Solyc01g110450|Solyc02g081140	http://amigo.geneontology.org/amigo/term/GO:0005829
cytosol	Gene Ontology	GO:0005829	11	316	0.00122331	Solyc01g068240|Solyc05g041200|Solyc04g025530|Solyc01g110360|Solyc01g111630|Solyc01g106430|Solyc09g010380|Solyc05g008600|Solyc02g087300|Solyc01g110450|Solyc02g081140	http://amigo.geneontology.org/amigo/term/GO:0005829
chloroplast	Gene Ontology Slim	GO:0009507	7	151	0.0020661	Solyc04g077130|Solyc02g079770|Solyc03g097470|Solyc02g063490|Solyc04g056580|Solyc10g075160|Solyc03g097950	http://amigo.geneontology.org/amigo/term/GO:0009507
chloroplast	Gene Ontology	GO:0009507	7	151	0.0020661	Solyc04g077130|Solyc02g079770|Solyc03g097470|Solyc02g063490|Solyc04g056580|Solyc10g075160|Solyc03g097950	http://amigo.geneontology.org/amigo/term/GO:0009507
chloroplast thylakoid	Gene Ontology Slim	GO:0009534	2	5	0.00251838	Solyc02g081920|Solyc05g009530	http://amigo.geneontology.org/amigo/term/GO:0009534
chloroplast thylakoid	Gene Ontology	GO:0009534	2	5	0.00251838	Solyc02g081920|Solyc05g009530	http://amigo.geneontology.org/amigo/term/GO:0009534
mitochondrion	Gene Ontology Slim	GO:0005739	7	159	0.00272592	Solyc02g079770|Solyc01g005560|Solyc05g014980|Solyc01g080860|Solyc03g112150|Solyc05g005873|Solyc02g080810	http://amigo.geneontology.org/amigo/term/GO:0005739
mitochondrion	Gene Ontology	GO:0005739	7	159	0.00272592	Solyc02g079770|Solyc01g005560|Solyc05g014980|Solyc01g080860|Solyc03g112150|Solyc05g005873|Solyc02g080810	http://amigo.geneontology.org/amigo/term/GO:0005739
protein folding	Gene Ontology Slim	GO:0006457	4	50	0.0031182	Solyc01g088080|Solyc01g028810|Solyc01g009990|Solyc02g088660	http://amigo.geneontology.org/amigo/term/GO:0006457
protein folding	Gene Ontology	GO:0006457	4	50	0.0031182	Solyc01g088080|Solyc01g028810|Solyc01g009990|Solyc02g088660	http://amigo.geneontology.org/amigo/term/GO:0006457
thioredoxin peroxidase activity	Gene Ontology Slim	GO:0008379	2	6	0.0033331	Solyc10g082030|Solyc10g083650	http://amigo.geneontology.org/amigo/term/GO:0008379
thioredoxin peroxidase activity	Gene Ontology	GO:0008379	2	6	0.0033331	Solyc10g082030|Solyc10g083650	http://amigo.geneontology.org/amigo/term/GO:0008379
RNA binding	Gene Ontology Slim	GO:0003723	6	138	0.00571897	Solyc11g005370|Solyc04g026100|Solyc06g060400|Solyc12g010930|Solyc12g038980|Solyc10g085480	http://amigo.geneontology.org/amigo/term/GO:0003723
RNA binding	Gene Ontology	GO:0003723	6	138	0.00571897	Solyc11g005370|Solyc04g026100|Solyc06g060400|Solyc12g010930|Solyc12g038980|Solyc10g085480	http://amigo.geneontology.org/amigo/term/GO:0003723
hydrogen peroxide catabolic process	Gene Ontology Slim	GO:0042744	2	10	0.00762804	Solyc10g082030|Solyc10g083650	http://amigo.geneontology.org/amigo/term/GO:0042744
hydrogen peroxide catabolic process	Gene Ontology	GO:0042744	2	10	0.00762804	Solyc10g082030|Solyc10g083650	http://amigo.geneontology.org/amigo/term/GO:0042744
small ribosomal subunit	Gene Ontology Slim	GO:0015935	2	11	0.00894882	Solyc05g005873|Solyc04g026100	http://amigo.geneontology.org/amigo/term/GO:0015935
small ribosomal subunit	Gene Ontology	GO:0015935	2	11	0.00894882	Solyc05g005873|Solyc04g026100	http://amigo.geneontology.org/amigo/term/GO:0015935
magnesium ion binding	Gene Ontology Slim	GO:0000287	2	12	0.0103638	Solyc01g106430|Solyc09g010380	http://amigo.geneontology.org/amigo/term/GO:0000287
magnesium ion binding	Gene Ontology	GO:0000287	2	12	0.0103638	Solyc01g106430|Solyc09g010380	http://amigo.geneontology.org/amigo/term/GO:0000287
peptidyl-prolyl cis-trans isomerase activity	Gene Ontology Slim	GO:0003755	2	13	0.0118706	Solyc07g064950|Solyc01g009990	http://amigo.geneontology.org/amigo/term/GO:0003755
peptidyl-prolyl cis-trans isomerase activity	Gene Ontology	GO:0003755	2	13	0.0118706	Solyc07g064950|Solyc01g009990	http://amigo.geneontology.org/amigo/term/GO:0003755
cytosolic small ribosomal subunit	Gene Ontology Slim	GO:0022627	3	43	0.0147198	Solyc06g069090|Solyc12g035880|Solyc04g026100	http://amigo.geneontology.org/amigo/term/GO:0022627
cytosolic small ribosomal subunit	Gene Ontology	GO:0022627	3	43	0.0147198	Solyc06g069090|Solyc12g035880|Solyc04g026100	http://amigo.geneontology.org/amigo/term/GO:0022627
signaling receptor activity	Gene Ontology Slim	GO:0038023	2	18	0.0207073	Solyc07g007800|Solyc06g061180	http://amigo.geneontology.org/amigo/term/GO:0038023
signaling receptor activity	Gene Ontology	GO:0038023	2	18	0.0207073	Solyc07g007800|Solyc06g061180	http://amigo.geneontology.org/amigo/term/GO:0038023
cytoplasm	Gene Ontology Slim	GO:0005737	13	622	0.0273484	Solyc07g066470|Solyc02g081700|Solyc04g074750|Solyc06g061180|Solyc10g083650|Solyc05g014980|Solyc02g063490|Solyc01g009970|Solyc10g082030|Solyc04g071565|Solyc11g066040|Solyc09g082970|Solyc01g009990	http://amigo.geneontology.org/amigo/term/GO:0005737
cytoplasm	Gene Ontology	GO:0005737	13	622	0.0273484	Solyc07g066470|Solyc02g081700|Solyc04g074750|Solyc06g061180|Solyc10g083650|Solyc05g014980|Solyc02g063490|Solyc01g009970|Solyc10g082030|Solyc04g071565|Solyc11g066040|Solyc09g082970|Solyc01g009990	http://amigo.geneontology.org/amigo/term/GO:0005737
cysteine-type endopeptidase activity	Gene Ontology Slim	GO:0004197	2	22	0.0292147	Solyc01g068240|Solyc07g053460	http://amigo.geneontology.org/amigo/term/GO:0004197
cytoplasmic translation	Gene Ontology Slim	GO:0002181	2	22	0.0292147	Solyc05g054580|Solyc06g060400	http://amigo.geneontology.org/amigo/term/GO:0002181
cysteine-type endopeptidase activity	Gene Ontology	GO:0004197	2	22	0.0292147	Solyc01g068240|Solyc07g053460	http://amigo.geneontology.org/amigo/term/GO:0004197
cytoplasmic translation	Gene Ontology	GO:0002181	2	22	0.0292147	Solyc05g054580|Solyc06g060400	http://amigo.geneontology.org/amigo/term/GO:0002181
oxidoreductase activity, acting on the CH-OH group of donors, NAD or NADP as acceptor	Gene Ontology Slim	GO:0016616	2	24	0.0339044	Solyc08g080140|Solyc01g111630	http://amigo.geneontology.org/amigo/term/GO:0016616
oxidoreductase activity, acting on the CH-OH group of donors, NAD or NADP as acceptor	Gene Ontology	GO:0016616	2	24	0.0339044	Solyc08g080140|Solyc01g111630	http://amigo.geneontology.org/amigo/term/GO:0016616
chloroplast envelope	Gene Ontology Slim	GO:0009941	2	31	0.0523578	Solyc02g049070|Solyc05g009530	http://amigo.geneontology.org/amigo/term/GO:0009941
chloroplast envelope	Gene Ontology	GO:0009941	2	31	0.0523578	Solyc02g049070|Solyc05g009530	http://amigo.geneontology.org/amigo/term/GO:0009941
translation elongation factor activity	Gene Ontology Slim	GO:0003746	1	5	0.0651963	Solyc03g112150	http://amigo.geneontology.org/amigo/term/GO:0003746
mitochondrial electron transport, ubiquinol to cytochrome c	Gene Ontology Slim	GO:0006122	1	5	0.0651963	Solyc08g067020	http://amigo.geneontology.org/amigo/term/GO:0006122
pyruvate kinase activity	Gene Ontology Slim	GO:0004743	1	5	0.0651963	Solyc09g082970	http://amigo.geneontology.org/amigo/term/GO:0004743
protein insertion into mitochondrial inner membrane	Gene Ontology Slim	GO:0045039	1	5	0.0651963	Solyc08g083345	http://amigo.geneontology.org/amigo/term/GO:0045039
5S rRNA binding	Gene Ontology Slim	GO:0008097	1	5	0.0651963	Solyc12g098890	http://amigo.geneontology.org/amigo/term/GO:0008097
protein disulfide oxidoreductase activity	Gene Ontology Slim	GO:0015035	1	5	0.0651963	Solyc04g071565	http://amigo.geneontology.org/amigo/term/GO:0015035
P-body assembly	Gene Ontology Slim	GO:0033962	1	5	0.0651963	Solyc11g005370	http://amigo.geneontology.org/amigo/term/GO:0033962
cyclosporin A binding	Gene Ontology Slim	GO:0016018	1	5	0.0651963	Solyc01g009990	http://amigo.geneontology.org/amigo/term/GO:0016018
oxidoreductase activity, acting on a sulfur group of donors, disulfide as acceptor	Gene Ontology Slim	GO:0016671	1	5	0.0651963	Solyc04g071565	http://amigo.geneontology.org/amigo/term/GO:0016671
translational elongation	Gene Ontology Slim	GO:0006414	1	5	0.0651963	Solyc03g112150	http://amigo.geneontology.org/amigo/term/GO:0006414
protein-disulfide reductase activity	Gene Ontology Slim	GO:0047134	1	5	0.0651963	Solyc04g071565	http://amigo.geneontology.org/amigo/term/GO:0047134
response to oxidative stress	Gene Ontology Slim	GO:0006979	1	5	0.0651963	Solyc10g082030	http://amigo.geneontology.org/amigo/term/GO:0006979
nucleoside diphosphate metabolic process	Gene Ontology Slim	GO:0009132	1	5	0.0651963	Solyc05g014980	http://amigo.geneontology.org/amigo/term/GO:0009132
translational elongation	Gene Ontology	GO:0006414	1	5	0.0651963	Solyc03g112150	http://amigo.geneontology.org/amigo/term/GO:0006414
pyruvate kinase activity	Gene Ontology	GO:0004743	1	5	0.0651963	Solyc09g082970	http://amigo.geneontology.org/amigo/term/GO:0004743
protein disulfide oxidoreductase activity	Gene Ontology	GO:0015035	1	5	0.0651963	Solyc04g071565	http://amigo.geneontology.org/amigo/term/GO:0015035
response to oxidative stress	Gene Ontology	GO:0006979	1	5	0.0651963	Solyc10g082030	http://amigo.geneontology.org/amigo/term/GO:0006979
5S rRNA binding	Gene Ontology	GO:0008097	1	5	0.0651963	Solyc12g098890	http://amigo.geneontology.org/amigo/term/GO:0008097
oxidoreductase activity, acting on a sulfur group of donors, disulfide as acceptor	Gene Ontology	GO:0016671	1	5	0.0651963	Solyc04g071565	http://amigo.geneontology.org/amigo/term/GO:0016671
mitochondrial electron transport, ubiquinol to cytochrome c	Gene Ontology	GO:0006122	1	5	0.0651963	Solyc08g067020	http://amigo.geneontology.org/amigo/term/GO:0006122
P-body assembly	Gene Ontology	GO:0033962	1	5	0.0651963	Solyc11g005370	http://amigo.geneontology.org/amigo/term/GO:0033962
nucleoside diphosphate metabolic process	Gene Ontology	GO:0009132	1	5	0.0651963	Solyc05g014980	http://amigo.geneontology.org/amigo/term/GO:0009132
cyclosporin A binding	Gene Ontology	GO:0016018	1	5	0.0651963	Solyc01g009990	http://amigo.geneontology.org/amigo/term/GO:0016018
protein-disulfide reductase activity	Gene Ontology	GO:0047134	1	5	0.0651963	Solyc04g071565	http://amigo.geneontology.org/amigo/term/GO:0047134
protein insertion into mitochondrial inner membrane	Gene Ontology	GO:0045039	1	5	0.0651963	Solyc08g083345	http://amigo.geneontology.org/amigo/term/GO:0045039
translation elongation factor activity	Gene Ontology	GO:0003746	1	5	0.0651963	Solyc03g112150	http://amigo.geneontology.org/amigo/term/GO:0003746
proteasome-mediated ubiquitin-dependent protein catabolic process	Gene Ontology Slim	GO:0043161	2	36	0.0672455	Solyc02g081700|Solyc02g081140	http://amigo.geneontology.org/amigo/term/GO:0043161
proteasome-mediated ubiquitin-dependent protein catabolic process	Gene Ontology	GO:0043161	2	36	0.0672455	Solyc02g081700|Solyc02g081140	http://amigo.geneontology.org/amigo/term/GO:0043161
mitochondrial mRNA modification	Gene Ontology Slim	GO:0080156	1	6	0.0756426	Solyc02g079770	http://amigo.geneontology.org/amigo/term/GO:0080156
adenylate kinase activity	Gene Ontology Slim	GO:0004017	1	6	0.0756426	Solyc05g014980	http://amigo.geneontology.org/amigo/term/GO:0004017
chaperone-mediated protein folding	Gene Ontology Slim	GO:0061077	1	6	0.0756426	Solyc07g064950	http://amigo.geneontology.org/amigo/term/GO:0061077
calcium ion transmembrane transport	Gene Ontology Slim	GO:0070588	1	6	0.0756426	Solyc05g009690	http://amigo.geneontology.org/amigo/term/GO:0070588
proton-transporting ATP synthase complex, catalytic core F(1)	Gene Ontology Slim	GO:0045261	1	6	0.0756426	Solyc01g087120	http://amigo.geneontology.org/amigo/term/GO:0045261
fatty acid biosynthetic process	Gene Ontology Slim	GO:0006633	1	6	0.0756426	Solyc02g070790	http://amigo.geneontology.org/amigo/term/GO:0006633
mitochondrial mRNA modification	Gene Ontology	GO:0080156	1	6	0.0756426	Solyc02g079770	http://amigo.geneontology.org/amigo/term/GO:0080156
adenylate kinase activity	Gene Ontology	GO:0004017	1	6	0.0756426	Solyc05g014980	http://amigo.geneontology.org/amigo/term/GO:0004017
chaperone-mediated protein folding	Gene Ontology	GO:0061077	1	6	0.0756426	Solyc07g064950	http://amigo.geneontology.org/amigo/term/GO:0061077
proton-transporting ATP synthase complex, catalytic core F(1)	Gene Ontology	GO:0045261	1	6	0.0756426	Solyc01g087120	http://amigo.geneontology.org/amigo/term/GO:0045261
calcium ion transmembrane transport	Gene Ontology	GO:0070588	1	6	0.0756426	Solyc05g009690	http://amigo.geneontology.org/amigo/term/GO:0070588
fatty acid biosynthetic process	Gene Ontology	GO:0006633	1	6	0.0756426	Solyc02g070790	http://amigo.geneontology.org/amigo/term/GO:0006633
chloroplast stroma	Gene Ontology Slim	GO:0009570	2	39	0.076767	Solyc01g028810|Solyc09g082970	http://amigo.geneontology.org/amigo/term/GO:0009570
chloroplast stroma	Gene Ontology	GO:0009570	2	39	0.076767	Solyc01g028810|Solyc09g082970	http://amigo.geneontology.org/amigo/term/GO:0009570
response to wounding	Gene Ontology Slim	GO:0009611	1	7	0.0859726	Solyc08g036640	http://amigo.geneontology.org/amigo/term/GO:0009611
purine nucleotide metabolic process	Gene Ontology Slim	GO:0006163	1	7	0.0859726	Solyc05g014980	http://amigo.geneontology.org/amigo/term/GO:0006163
protein folding chaperone	Gene Ontology Slim	GO:0044183	1	7	0.0859726	Solyc07g064950	http://amigo.geneontology.org/amigo/term/GO:0044183
proteasome core complex, alpha-subunit complex	Gene Ontology Slim	GO:0019773	1	7	0.0859726	Solyc02g081700	http://amigo.geneontology.org/amigo/term/GO:0019773
proton-transporting ATP synthase activity, rotational mechanism	Gene Ontology Slim	GO:0046933	1	7	0.0859726	Solyc01g087120	http://amigo.geneontology.org/amigo/term/GO:0046933
regulation of defense response	Gene Ontology Slim	GO:0031347	1	7	0.0859726	Solyc08g036640	http://amigo.geneontology.org/amigo/term/GO:0031347
phospholipid binding	Gene Ontology Slim	GO:0005543	1	7	0.0859726	Solyc12g098740	http://amigo.geneontology.org/amigo/term/GO:0005543
clathrin binding	Gene Ontology Slim	GO:0030276	1	7	0.0859726	Solyc12g098740	http://amigo.geneontology.org/amigo/term/GO:0030276
autophagosome assembly	Gene Ontology Slim	GO:0000045	1	7	0.0859726	Solyc02g081140	http://amigo.geneontology.org/amigo/term/GO:0000045
phospholipase activity	Gene Ontology Slim	GO:0004620	1	7	0.0859726	Solyc02g090490	http://amigo.geneontology.org/amigo/term/GO:0004620
mitochondrial ATP synthesis coupled proton transport	Gene Ontology Slim	GO:0042776	1	7	0.0859726	Solyc01g087120	http://amigo.geneontology.org/amigo/term/GO:0042776
clathrin binding	Gene Ontology	GO:0030276	1	7	0.0859726	Solyc12g098740	http://amigo.geneontology.org/amigo/term/GO:0030276
regulation of defense response	Gene Ontology	GO:0031347	1	7	0.0859726	Solyc08g036640	http://amigo.geneontology.org/amigo/term/GO:0031347
proteasome core complex, alpha-subunit complex	Gene Ontology	GO:0019773	1	7	0.0859726	Solyc02g081700	http://amigo.geneontology.org/amigo/term/GO:0019773
phospholipid binding	Gene Ontology	GO:0005543	1	7	0.0859726	Solyc12g098740	http://amigo.geneontology.org/amigo/term/GO:0005543
autophagosome assembly	Gene Ontology	GO:0000045	1	7	0.0859726	Solyc02g081140	http://amigo.geneontology.org/amigo/term/GO:0000045
protein folding chaperone	Gene Ontology	GO:0044183	1	7	0.0859726	Solyc07g064950	http://amigo.geneontology.org/amigo/term/GO:0044183
proton-transporting ATP synthase activity, rotational mechanism	Gene Ontology	GO:0046933	1	7	0.0859726	Solyc01g087120	http://amigo.geneontology.org/amigo/term/GO:0046933
response to wounding	Gene Ontology	GO:0009611	1	7	0.0859726	Solyc08g036640	http://amigo.geneontology.org/amigo/term/GO:0009611
purine nucleotide metabolic process	Gene Ontology	GO:0006163	1	7	0.0859726	Solyc05g014980	http://amigo.geneontology.org/amigo/term/GO:0006163
mitochondrial ATP synthesis coupled proton transport	Gene Ontology	GO:0042776	1	7	0.0859726	Solyc01g087120	http://amigo.geneontology.org/amigo/term/GO:0042776
phospholipase activity	Gene Ontology	GO:0004620	1	7	0.0859726	Solyc02g090490	http://amigo.geneontology.org/amigo/term/GO:0004620
large ribosomal subunit rRNA binding	Gene Ontology Slim	GO:0070180	1	8	0.0961874	Solyc05g054580	http://amigo.geneontology.org/amigo/term/GO:0070180
mitochondrial respiratory chain complex I assembly	Gene Ontology Slim	GO:0032981	1	8	0.0961874	Solyc01g102830	http://amigo.geneontology.org/amigo/term/GO:0032981
chloroplast outer membrane	Gene Ontology Slim	GO:0009707	1	8	0.0961874	Solyc01g080780	http://amigo.geneontology.org/amigo/term/GO:0009707
mitochondrial outer membrane	Gene Ontology Slim	GO:0005741	1	8	0.0961874	Solyc02g067460	http://amigo.geneontology.org/amigo/term/GO:0005741
chaperonin-containing T-complex	Gene Ontology Slim	GO:0005832	1	8	0.0961874	Solyc01g088080	http://amigo.geneontology.org/amigo/term/GO:0005832
mitochondrial respiratory chain complex I assembly	Gene Ontology	GO:0032981	1	8	0.0961874	Solyc01g102830	http://amigo.geneontology.org/amigo/term/GO:0032981
mitochondrial outer membrane	Gene Ontology	GO:0005741	1	8	0.0961874	Solyc02g067460	http://amigo.geneontology.org/amigo/term/GO:0005741
large ribosomal subunit rRNA binding	Gene Ontology	GO:0070180	1	8	0.0961874	Solyc05g054580	http://amigo.geneontology.org/amigo/term/GO:0070180
chaperonin-containing T-complex	Gene Ontology	GO:0005832	1	8	0.0961874	Solyc01g088080	http://amigo.geneontology.org/amigo/term/GO:0005832
chloroplast outer membrane	Gene Ontology	GO:0009707	1	8	0.0961874	Solyc01g080780	http://amigo.geneontology.org/amigo/term/GO:0009707
clathrin vesicle coat	Gene Ontology Slim	GO:0030125	1	9	0.106288	Solyc12g098740	http://amigo.geneontology.org/amigo/term/GO:0030125
lysosome	Gene Ontology Slim	GO:0005764	1	9	0.106288	Solyc07g053460	http://amigo.geneontology.org/amigo/term/GO:0005764
COPII vesicle coat	Gene Ontology Slim	GO:0030127	1	9	0.106288	Solyc02g087300	http://amigo.geneontology.org/amigo/term/GO:0030127
maturation of LSU-rRNA	Gene Ontology Slim	GO:0000470	1	9	0.106288	Solyc12g038980	http://amigo.geneontology.org/amigo/term/GO:0000470
manganese ion transmembrane transporter activity	Gene Ontology Slim	GO:0005384	1	9	0.106288	Solyc05g009690	http://amigo.geneontology.org/amigo/term/GO:0005384
chitinase activity	Gene Ontology Slim	GO:0004568	1	9	0.106288	Solyc04g072000	http://amigo.geneontology.org/amigo/term/GO:0004568
ATP synthesis coupled proton transport	Gene Ontology Slim	GO:0015986	1	9	0.106288	Solyc01g087120	http://amigo.geneontology.org/amigo/term/GO:0015986
clathrin vesicle coat	Gene Ontology	GO:0030125	1	9	0.106288	Solyc12g098740	http://amigo.geneontology.org/amigo/term/GO:0030125
lysosome	Gene Ontology	GO:0005764	1	9	0.106288	Solyc07g053460	http://amigo.geneontology.org/amigo/term/GO:0005764
ATP synthesis coupled proton transport	Gene Ontology	GO:0015986	1	9	0.106288	Solyc01g087120	http://amigo.geneontology.org/amigo/term/GO:0015986
manganese ion transmembrane transporter activity	Gene Ontology	GO:0005384	1	9	0.106288	Solyc05g009690	http://amigo.geneontology.org/amigo/term/GO:0005384
maturation of LSU-rRNA	Gene Ontology	GO:0000470	1	9	0.106288	Solyc12g038980	http://amigo.geneontology.org/amigo/term/GO:0000470
COPII vesicle coat	Gene Ontology	GO:0030127	1	9	0.106288	Solyc02g087300	http://amigo.geneontology.org/amigo/term/GO:0030127
chitinase activity	Gene Ontology	GO:0004568	1	9	0.106288	Solyc04g072000	http://amigo.geneontology.org/amigo/term/GO:0004568
nucleus	Gene Ontology Slim	GO:0005634	14	853	0.109298	Solyc01g068240|Solyc08g036640|Solyc02g081700|Solyc04g078420|Solyc06g051660|Solyc07g018010|Solyc02g089020|Solyc01g102910|Solyc04g074750|Solyc06g061180|Solyc04g071160|Solyc08g008220|Solyc11g066040|Solyc02g081140	http://amigo.geneontology.org/amigo/term/GO:0005634
nucleus	Gene Ontology	GO:0005634	14	853	0.109298	Solyc01g068240|Solyc08g036640|Solyc02g081700|Solyc04g078420|Solyc06g051660|Solyc07g018010|Solyc02g089020|Solyc01g102910|Solyc04g074750|Solyc06g061180|Solyc04g071160|Solyc08g008220|Solyc11g066040|Solyc02g081140	http://amigo.geneontology.org/amigo/term/GO:0005634
spindle assembly	Gene Ontology Slim	GO:0051225	1	10	0.116277	Solyc02g092950	http://amigo.geneontology.org/amigo/term/GO:0051225
protein peptidyl-prolyl isomerization	Gene Ontology Slim	GO:0000413	1	10	0.116277	Solyc01g009990	http://amigo.geneontology.org/amigo/term/GO:0000413
proteolysis involved in cellular protein catabolic process	Gene Ontology Slim	GO:0051603	1	10	0.116277	Solyc07g053460	http://amigo.geneontology.org/amigo/term/GO:0051603
regulation of jasmonic acid mediated signaling pathway	Gene Ontology Slim	GO:2000022	1	10	0.116277	Solyc08g036640	http://amigo.geneontology.org/amigo/term/GO:2000022
spindle assembly	Gene Ontology	GO:0051225	1	10	0.116277	Solyc02g092950	http://amigo.geneontology.org/amigo/term/GO:0051225
proteolysis involved in cellular protein catabolic process	Gene Ontology	GO:0051603	1	10	0.116277	Solyc07g053460	http://amigo.geneontology.org/amigo/term/GO:0051603
regulation of jasmonic acid mediated signaling pathway	Gene Ontology	GO:2000022	1	10	0.116277	Solyc08g036640	http://amigo.geneontology.org/amigo/term/GO:2000022
protein peptidyl-prolyl isomerization	Gene Ontology	GO:0000413	1	10	0.116277	Solyc01g009990	http://amigo.geneontology.org/amigo/term/GO:0000413
endosome	Gene Ontology Slim	GO:0005768	2	52	0.12213	Solyc12g098740|Solyc02g036450	http://amigo.geneontology.org/amigo/term/GO:0005768
endosome	Gene Ontology	GO:0005768	2	52	0.12213	Solyc12g098740|Solyc02g036450	http://amigo.geneontology.org/amigo/term/GO:0005768
ubiquitin binding	Gene Ontology Slim	GO:0043130	1	11	0.126154	Solyc02g081140	http://amigo.geneontology.org/amigo/term/GO:0043130
U4/U6 x U5 tri-snRNP complex	Gene Ontology Slim	GO:0046540	1	11	0.126154	Solyc11g005370	http://amigo.geneontology.org/amigo/term/GO:0046540
microtubule	Gene Ontology Slim	GO:0005874	1	11	0.126154	Solyc02g092950	http://amigo.geneontology.org/amigo/term/GO:0005874
ribosome binding	Gene Ontology Slim	GO:0043022	1	11	0.126154	Solyc07g064950	http://amigo.geneontology.org/amigo/term/GO:0043022
microtubule	Gene Ontology	GO:0005874	1	11	0.126154	Solyc02g092950	http://amigo.geneontology.org/amigo/term/GO:0005874
ribosome binding	Gene Ontology	GO:0043022	1	11	0.126154	Solyc07g064950	http://amigo.geneontology.org/amigo/term/GO:0043022
ubiquitin binding	Gene Ontology	GO:0043130	1	11	0.126154	Solyc02g081140	http://amigo.geneontology.org/amigo/term/GO:0043130
U4/U6 x U5 tri-snRNP complex	Gene Ontology	GO:0046540	1	11	0.126154	Solyc11g005370	http://amigo.geneontology.org/amigo/term/GO:0046540
-	Gene Ontology Slim	GO:0010498	1	12	0.135921	Solyc02g081700	http://amigo.geneontology.org/amigo/term/GO:0010498
proteasomal ubiquitin-independent protein catabolic process	Gene Ontology Slim	GO:0010499	1	12	0.135921	Solyc02g081700	http://amigo.geneontology.org/amigo/term/GO:0010499
methylation	Gene Ontology Slim	GO:0032259	1	12	0.135921	Solyc07g064990	http://amigo.geneontology.org/amigo/term/GO:0032259
proteasome core complex	Gene Ontology Slim	GO:0005839	1	12	0.135921	Solyc02g081700	http://amigo.geneontology.org/amigo/term/GO:0005839
maturation of SSU-rRNA from tricistronic rRNA transcript (SSU-rRNA, 5.8S rRNA, LSU-rRNA)	Gene Ontology Slim	GO:0000462	1	12	0.135921	Solyc04g026100	http://amigo.geneontology.org/amigo/term/GO:0000462
lipid storage	Gene Ontology Slim	GO:0019915	1	12	0.135921	Solyc07g062230	http://amigo.geneontology.org/amigo/term/GO:0019915
aerobic respiration	Gene Ontology Slim	GO:0009060	1	12	0.135921	Solyc08g067020	http://amigo.geneontology.org/amigo/term/GO:0009060
Golgi organization	Gene Ontology Slim	GO:0007030	1	12	0.135921	Solyc02g081140	http://amigo.geneontology.org/amigo/term/GO:0007030
proteasomal ubiquitin-independent protein catabolic process	Gene Ontology	GO:0010499	1	12	0.135921	Solyc02g081700	http://amigo.geneontology.org/amigo/term/GO:0010499
methylation	Gene Ontology	GO:0032259	1	12	0.135921	Solyc07g064990	http://amigo.geneontology.org/amigo/term/GO:0032259
aerobic respiration	Gene Ontology	GO:0009060	1	12	0.135921	Solyc08g067020	http://amigo.geneontology.org/amigo/term/GO:0009060
-	Gene Ontology	GO:0010498	1	12	0.135921	Solyc02g081700	http://amigo.geneontology.org/amigo/term/GO:0010498
Golgi organization	Gene Ontology	GO:0007030	1	12	0.135921	Solyc02g081140	http://amigo.geneontology.org/amigo/term/GO:0007030
proteasome core complex	Gene Ontology	GO:0005839	1	12	0.135921	Solyc02g081700	http://amigo.geneontology.org/amigo/term/GO:0005839
maturation of SSU-rRNA from tricistronic rRNA transcript (SSU-rRNA, 5.8S rRNA, LSU-rRNA)	Gene Ontology	GO:0000462	1	12	0.135921	Solyc04g026100	http://amigo.geneontology.org/amigo/term/GO:0000462
lipid storage	Gene Ontology	GO:0019915	1	12	0.135921	Solyc07g062230	http://amigo.geneontology.org/amigo/term/GO:0019915
negative regulation of transcription, DNA-templated	Gene Ontology Slim	GO:0045892	1	13	0.145579	Solyc01g102910	http://amigo.geneontology.org/amigo/term/GO:0045892
defense response	Gene Ontology Slim	GO:0006952	1	13	0.145579	Solyc04g079890	http://amigo.geneontology.org/amigo/term/GO:0006952
regulation of protein serine/threonine phosphatase activity	Gene Ontology Slim	GO:0080163	1	13	0.145579	Solyc06g061180	http://amigo.geneontology.org/amigo/term/GO:0080163
regulation of protein serine/threonine phosphatase activity	Gene Ontology	GO:0080163	1	13	0.145579	Solyc06g061180	http://amigo.geneontology.org/amigo/term/GO:0080163
negative regulation of transcription, DNA-templated	Gene Ontology	GO:0045892	1	13	0.145579	Solyc01g102910	http://amigo.geneontology.org/amigo/term/GO:0045892
defense response	Gene Ontology	GO:0006952	1	13	0.145579	Solyc04g079890	http://amigo.geneontology.org/amigo/term/GO:0006952
ribonucleoprotein complex	Gene Ontology Slim	GO:1990904	1	14	0.15513	Solyc04g074750	http://amigo.geneontology.org/amigo/term/GO:1990904
response to abscisic acid	Gene Ontology Slim	GO:0009737	1	14	0.15513	Solyc01g102910	http://amigo.geneontology.org/amigo/term/GO:0009737
abscisic acid binding	Gene Ontology Slim	GO:0010427	1	14	0.15513	Solyc06g061180	http://amigo.geneontology.org/amigo/term/GO:0010427
response to abscisic acid	Gene Ontology	GO:0009737	1	14	0.15513	Solyc01g102910	http://amigo.geneontology.org/amigo/term/GO:0009737
ribonucleoprotein complex	Gene Ontology	GO:1990904	1	14	0.15513	Solyc04g074750	http://amigo.geneontology.org/amigo/term/GO:1990904
abscisic acid binding	Gene Ontology	GO:0010427	1	14	0.15513	Solyc06g061180	http://amigo.geneontology.org/amigo/term/GO:0010427
abscisic acid-activated signaling pathway	Gene Ontology Slim	GO:0009738	1	15	0.164574	Solyc06g061180	http://amigo.geneontology.org/amigo/term/GO:0009738
abscisic acid-activated signaling pathway	Gene Ontology	GO:0009738	1	15	0.164574	Solyc06g061180	http://amigo.geneontology.org/amigo/term/GO:0009738
protein phosphatase inhibitor activity	Gene Ontology Slim	GO:0004864	1	16	0.173913	Solyc06g061180	http://amigo.geneontology.org/amigo/term/GO:0004864
chaperone cofactor-dependent protein refolding	Gene Ontology Slim	GO:0051085	1	16	0.173913	Solyc01g028810	http://amigo.geneontology.org/amigo/term/GO:0051085
cellular response to oxidative stress	Gene Ontology Slim	GO:0034599	1	16	0.173913	Solyc10g083650	http://amigo.geneontology.org/amigo/term/GO:0034599
cellular response to oxidative stress	Gene Ontology	GO:0034599	1	16	0.173913	Solyc10g083650	http://amigo.geneontology.org/amigo/term/GO:0034599
chaperone cofactor-dependent protein refolding	Gene Ontology	GO:0051085	1	16	0.173913	Solyc01g028810	http://amigo.geneontology.org/amigo/term/GO:0051085
protein phosphatase inhibitor activity	Gene Ontology	GO:0004864	1	16	0.173913	Solyc06g061180	http://amigo.geneontology.org/amigo/term/GO:0004864
photosynthesis, light harvesting in photosystem I	Gene Ontology Slim	GO:0009768	1	17	0.183148	Solyc01g105050	http://amigo.geneontology.org/amigo/term/GO:0009768
precatalytic spliceosome	Gene Ontology Slim	GO:0071011	1	17	0.183148	Solyc11g005370	http://amigo.geneontology.org/amigo/term/GO:0071011
small-subunit processome	Gene Ontology Slim	GO:0032040	1	17	0.183148	Solyc06g069090	http://amigo.geneontology.org/amigo/term/GO:0032040
integral component of mitochondrial inner membrane	Gene Ontology Slim	GO:0031305	1	17	0.183148	Solyc02g094470	http://amigo.geneontology.org/amigo/term/GO:0031305
photosynthesis, light harvesting in photosystem I	Gene Ontology	GO:0009768	1	17	0.183148	Solyc01g105050	http://amigo.geneontology.org/amigo/term/GO:0009768
integral component of mitochondrial inner membrane	Gene Ontology	GO:0031305	1	17	0.183148	Solyc02g094470	http://amigo.geneontology.org/amigo/term/GO:0031305
small-subunit processome	Gene Ontology	GO:0032040	1	17	0.183148	Solyc06g069090	http://amigo.geneontology.org/amigo/term/GO:0032040
precatalytic spliceosome	Gene Ontology	GO:0071011	1	17	0.183148	Solyc11g005370	http://amigo.geneontology.org/amigo/term/GO:0071011
P-body	Gene Ontology Slim	GO:0000932	1	18	0.19228	Solyc11g005370	http://amigo.geneontology.org/amigo/term/GO:0000932
extracellular space	Gene Ontology Slim	GO:0005615	1	18	0.19228	Solyc07g053460	http://amigo.geneontology.org/amigo/term/GO:0005615
cell wall	Gene Ontology Slim	GO:0005618	1	18	0.19228	Solyc03g123410	http://amigo.geneontology.org/amigo/term/GO:0005618
chloroplast organization	Gene Ontology Slim	GO:0009658	1	18	0.19228	Solyc02g081920	http://amigo.geneontology.org/amigo/term/GO:0009658
rRNA processing	Gene Ontology Slim	GO:0006364	1	18	0.19228	Solyc06g069090	http://amigo.geneontology.org/amigo/term/GO:0006364
rRNA processing	Gene Ontology	GO:0006364	1	18	0.19228	Solyc06g069090	http://amigo.geneontology.org/amigo/term/GO:0006364
cell wall	Gene Ontology	GO:0005618	1	18	0.19228	Solyc03g123410	http://amigo.geneontology.org/amigo/term/GO:0005618
chloroplast organization	Gene Ontology	GO:0009658	1	18	0.19228	Solyc02g081920	http://amigo.geneontology.org/amigo/term/GO:0009658
extracellular space	Gene Ontology	GO:0005615	1	18	0.19228	Solyc07g053460	http://amigo.geneontology.org/amigo/term/GO:0005615
P-body	Gene Ontology	GO:0000932	1	18	0.19228	Solyc11g005370	http://amigo.geneontology.org/amigo/term/GO:0000932
ubiquitin conjugating enzyme activity	Gene Ontology Slim	GO:0061631	1	19	0.20131	Solyc08g008220	http://amigo.geneontology.org/amigo/term/GO:0061631
endopeptidase activity	Gene Ontology Slim	GO:0004175	1	19	0.20131	Solyc02g081700	http://amigo.geneontology.org/amigo/term/GO:0004175
endopeptidase activity	Gene Ontology	GO:0004175	1	19	0.20131	Solyc02g081700	http://amigo.geneontology.org/amigo/term/GO:0004175
ubiquitin conjugating enzyme activity	Gene Ontology	GO:0061631	1	19	0.20131	Solyc08g008220	http://amigo.geneontology.org/amigo/term/GO:0061631
integral component of endoplasmic reticulum membrane	Gene Ontology Slim	GO:0030176	1	20	0.21024	Solyc07g062230	http://amigo.geneontology.org/amigo/term/GO:0030176
thiol-dependent ubiquitin-specific protease activity	Gene Ontology Slim	GO:0004843	1	20	0.21024	Solyc01g068240	http://amigo.geneontology.org/amigo/term/GO:0004843
catalytic step 2 spliceosome	Gene Ontology Slim	GO:0071013	1	20	0.21024	Solyc11g005370	http://amigo.geneontology.org/amigo/term/GO:0071013
thiol-dependent ubiquitin-specific protease activity	Gene Ontology	GO:0004843	1	20	0.21024	Solyc01g068240	http://amigo.geneontology.org/amigo/term/GO:0004843
integral component of endoplasmic reticulum membrane	Gene Ontology	GO:0030176	1	20	0.21024	Solyc07g062230	http://amigo.geneontology.org/amigo/term/GO:0030176
catalytic step 2 spliceosome	Gene Ontology	GO:0071013	1	20	0.21024	Solyc11g005370	http://amigo.geneontology.org/amigo/term/GO:0071013
translation	Gene Ontology Slim	GO:0006412	1	21	0.21907	Solyc10g085480	http://amigo.geneontology.org/amigo/term/GO:0006412
translation	Gene Ontology	GO:0006412	1	21	0.21907	Solyc10g085480	http://amigo.geneontology.org/amigo/term/GO:0006412
vacuole	Gene Ontology Slim	GO:0005773	1	22	0.227801	Solyc06g051010	http://amigo.geneontology.org/amigo/term/GO:0005773
vacuole	Gene Ontology	GO:0005773	1	22	0.227801	Solyc06g051010	http://amigo.geneontology.org/amigo/term/GO:0005773
4 iron, 4 sulfur cluster binding	Gene Ontology Slim	GO:0051539	1	24	0.244973	Solyc11g011470	http://amigo.geneontology.org/amigo/term/GO:0051539
protein deubiquitination	Gene Ontology Slim	GO:0016579	1	24	0.244973	Solyc01g068240	http://amigo.geneontology.org/amigo/term/GO:0016579
microtubule binding	Gene Ontology Slim	GO:0008017	1	24	0.244973	Solyc02g092950	http://amigo.geneontology.org/amigo/term/GO:0008017
S-adenosylmethionine-dependent methyltransferase activity	Gene Ontology Slim	GO:0008757	1	24	0.244973	Solyc07g064990	http://amigo.geneontology.org/amigo/term/GO:0008757
proteolysis	Gene Ontology Slim	GO:0006508	1	24	0.244973	Solyc04g076190	http://amigo.geneontology.org/amigo/term/GO:0006508
4 iron, 4 sulfur cluster binding	Gene Ontology	GO:0051539	1	24	0.244973	Solyc11g011470	http://amigo.geneontology.org/amigo/term/GO:0051539
microtubule binding	Gene Ontology	GO:0008017	1	24	0.244973	Solyc02g092950	http://amigo.geneontology.org/amigo/term/GO:0008017
S-adenosylmethionine-dependent methyltransferase activity	Gene Ontology	GO:0008757	1	24	0.244973	Solyc07g064990	http://amigo.geneontology.org/amigo/term/GO:0008757
protein deubiquitination	Gene Ontology	GO:0016579	1	24	0.244973	Solyc01g068240	http://amigo.geneontology.org/amigo/term/GO:0016579
proteolysis	Gene Ontology	GO:0006508	1	24	0.244973	Solyc04g076190	http://amigo.geneontology.org/amigo/term/GO:0006508
pectinesterase inhibitor activity	Gene Ontology Slim	GO:0046910	1	25	0.253416	Solyc02g080220	http://amigo.geneontology.org/amigo/term/GO:0046910
pectinesterase inhibitor activity	Gene Ontology	GO:0046910	1	25	0.253416	Solyc02g080220	http://amigo.geneontology.org/amigo/term/GO:0046910
endocytosis	Gene Ontology Slim	GO:0006897	1	26	0.261765	Solyc12g098740	http://amigo.geneontology.org/amigo/term/GO:0006897
endocytosis	Gene Ontology	GO:0006897	1	26	0.261765	Solyc12g098740	http://amigo.geneontology.org/amigo/term/GO:0006897
endomembrane system	Gene Ontology Slim	GO:0012505	1	27	0.27002	Solyc02g036450	http://amigo.geneontology.org/amigo/term/GO:0012505
SCF-dependent proteasomal ubiquitin-dependent protein catabolic process	Gene Ontology Slim	GO:0031146	1	27	0.27002	Solyc05g015520	http://amigo.geneontology.org/amigo/term/GO:0031146
SCF-dependent proteasomal ubiquitin-dependent protein catabolic process	Gene Ontology	GO:0031146	1	27	0.27002	Solyc05g015520	http://amigo.geneontology.org/amigo/term/GO:0031146
endomembrane system	Gene Ontology	GO:0012505	1	27	0.27002	Solyc02g036450	http://amigo.geneontology.org/amigo/term/GO:0012505
DNA-binding transcription factor activity	Gene Ontology Slim	GO:0003700	3	159	0.271609	Solyc07g018010|Solyc04g071160|Solyc02g089020	http://amigo.geneontology.org/amigo/term/GO:0003700
DNA-binding transcription factor activity	Gene Ontology	GO:0003700	3	159	0.271609	Solyc07g018010|Solyc04g071160|Solyc02g089020	http://amigo.geneontology.org/amigo/term/GO:0003700
extracellular region	Gene Ontology Slim	GO:0005576	1	30	0.294239	Solyc04g079890	http://amigo.geneontology.org/amigo/term/GO:0005576
mRNA splicing, via spliceosome	Gene Ontology Slim	GO:0000398	1	30	0.294239	Solyc11g005370	http://amigo.geneontology.org/amigo/term/GO:0000398
extracellular region	Gene Ontology	GO:0005576	1	30	0.294239	Solyc04g079890	http://amigo.geneontology.org/amigo/term/GO:0005576
mRNA splicing, via spliceosome	Gene Ontology	GO:0000398	1	30	0.294239	Solyc11g005370	http://amigo.geneontology.org/amigo/term/GO:0000398
oxidoreductase activity	Gene Ontology Slim	GO:0016491	2	95	0.295227	Solyc08g080140|Solyc01g110450	http://amigo.geneontology.org/amigo/term/GO:0016491
oxidoreductase activity	Gene Ontology	GO:0016491	2	95	0.295227	Solyc08g080140|Solyc01g110450	http://amigo.geneontology.org/amigo/term/GO:0016491
GTPase activity	Gene Ontology Slim	GO:0003924	1	31	0.302132	Solyc02g036450	http://amigo.geneontology.org/amigo/term/GO:0003924
protein polyubiquitination	Gene Ontology Slim	GO:0000209	1	31	0.302132	Solyc08g008220	http://amigo.geneontology.org/amigo/term/GO:0000209
protein polyubiquitination	Gene Ontology	GO:0000209	1	31	0.302132	Solyc08g008220	http://amigo.geneontology.org/amigo/term/GO:0000209
GTPase activity	Gene Ontology	GO:0003924	1	31	0.302132	Solyc02g036450	http://amigo.geneontology.org/amigo/term/GO:0003924
response to light stimulus	Gene Ontology Slim	GO:0009416	1	32	0.309937	Solyc01g105050	http://amigo.geneontology.org/amigo/term/GO:0009416
response to light stimulus	Gene Ontology	GO:0009416	1	32	0.309937	Solyc01g105050	http://amigo.geneontology.org/amigo/term/GO:0009416
pectinesterase activity	Gene Ontology Slim	GO:0030599	1	33	0.317656	Solyc02g080220	http://amigo.geneontology.org/amigo/term/GO:0030599
pectinesterase activity	Gene Ontology	GO:0030599	1	33	0.317656	Solyc02g080220	http://amigo.geneontology.org/amigo/term/GO:0030599
calcium ion binding	Gene Ontology Slim	GO:0005509	1	35	0.332835	Solyc10g077005	http://amigo.geneontology.org/amigo/term/GO:0005509
calcium ion binding	Gene Ontology	GO:0005509	1	35	0.332835	Solyc10g077005	http://amigo.geneontology.org/amigo/term/GO:0005509
unfolded protein binding	Gene Ontology Slim	GO:0051082	1	36	0.340298	Solyc01g088080	http://amigo.geneontology.org/amigo/term/GO:0051082
unfolded protein binding	Gene Ontology	GO:0051082	1	36	0.340298	Solyc01g088080	http://amigo.geneontology.org/amigo/term/GO:0051082
regulation of transcription, DNA-templated	Gene Ontology Slim	GO:0006355	2	107	0.344379	Solyc07g018010|Solyc04g078420	http://amigo.geneontology.org/amigo/term/GO:0006355
regulation of transcription, DNA-templated	Gene Ontology	GO:0006355	2	107	0.344379	Solyc07g018010|Solyc04g078420	http://amigo.geneontology.org/amigo/term/GO:0006355
nucleolus	Gene Ontology Slim	GO:0005730	1	38	0.354976	Solyc04g016380	http://amigo.geneontology.org/amigo/term/GO:0005730
nucleolus	Gene Ontology	GO:0005730	1	38	0.354976	Solyc04g016380	http://amigo.geneontology.org/amigo/term/GO:0005730
ubiquitin-protein transferase activity	Gene Ontology Slim	GO:0004842	1	39	0.362192	Solyc05g015520	http://amigo.geneontology.org/amigo/term/GO:0004842
ubiquitin-protein transferase activity	Gene Ontology	GO:0004842	1	39	0.362192	Solyc05g015520	http://amigo.geneontology.org/amigo/term/GO:0004842
RNA polymerase II cis-regulatory region sequence-specific DNA binding	Gene Ontology Slim	GO:0000978	1	40	0.369328	Solyc04g078420	http://amigo.geneontology.org/amigo/term/GO:0000978
RNA polymerase II cis-regulatory region sequence-specific DNA binding	Gene Ontology	GO:0000978	1	40	0.369328	Solyc04g078420	http://amigo.geneontology.org/amigo/term/GO:0000978
DNA-binding transcription factor activity, RNA polymerase II-specific	Gene Ontology Slim	GO:0000981	1	45	0.403829	Solyc04g078420	http://amigo.geneontology.org/amigo/term/GO:0000981
DNA-binding transcription factor activity, RNA polymerase II-specific	Gene Ontology	GO:0000981	1	45	0.403829	Solyc04g078420	http://amigo.geneontology.org/amigo/term/GO:0000981
intracellular protein transport	Gene Ontology Slim	GO:0006886	1	50	0.436449	Solyc02g036450	http://amigo.geneontology.org/amigo/term/GO:0006886
intracellular protein transport	Gene Ontology	GO:0006886	1	50	0.436449	Solyc02g036450	http://amigo.geneontology.org/amigo/term/GO:0006886
sequence-specific DNA binding	Gene Ontology Slim	GO:0043565	2	132	0.44252	Solyc07g018010|Solyc02g089020	http://amigo.geneontology.org/amigo/term/GO:0043565
sequence-specific DNA binding	Gene Ontology	GO:0043565	2	132	0.44252	Solyc07g018010|Solyc02g089020	http://amigo.geneontology.org/amigo/term/GO:0043565
ubiquitin-dependent protein catabolic process	Gene Ontology Slim	GO:0006511	1	57	0.479149	Solyc08g008220	http://amigo.geneontology.org/amigo/term/GO:0006511
anchored component of plasma membrane	Gene Ontology Slim	GO:0046658	1	57	0.479149	Solyc11g068440	http://amigo.geneontology.org/amigo/term/GO:0046658
ubiquitin-dependent protein catabolic process	Gene Ontology	GO:0006511	1	57	0.479149	Solyc08g008220	http://amigo.geneontology.org/amigo/term/GO:0006511
anchored component of plasma membrane	Gene Ontology	GO:0046658	1	57	0.479149	Solyc11g068440	http://amigo.geneontology.org/amigo/term/GO:0046658
chloroplast thylakoid membrane	Gene Ontology Slim	GO:0009535	1	58	0.484979	Solyc02g049070	http://amigo.geneontology.org/amigo/term/GO:0009535
chloroplast thylakoid membrane	Gene Ontology	GO:0009535	1	58	0.484979	Solyc02g049070	http://amigo.geneontology.org/amigo/term/GO:0009535
plasmodesma	Gene Ontology Slim	GO:0009506	1	61	0.502084	Solyc02g088660	http://amigo.geneontology.org/amigo/term/GO:0009506
plasmodesma	Gene Ontology	GO:0009506	1	61	0.502084	Solyc02g088660	http://amigo.geneontology.org/amigo/term/GO:0009506
mRNA binding	Gene Ontology Slim	GO:0003729	1	65	0.524012	Solyc04g074750	http://amigo.geneontology.org/amigo/term/GO:0003729
mRNA binding	Gene Ontology	GO:0003729	1	65	0.524012	Solyc04g074750	http://amigo.geneontology.org/amigo/term/GO:0003729
intracellular membrane-bounded organelle	Gene Ontology Slim	GO:0043231	1	81	0.602508	Solyc12g098740	http://amigo.geneontology.org/amigo/term/GO:0043231
intracellular membrane-bounded organelle	Gene Ontology	GO:0043231	1	81	0.602508	Solyc12g098740	http://amigo.geneontology.org/amigo/term/GO:0043231
Golgi apparatus	Gene Ontology Slim	GO:0005794	1	157	0.831355	Solyc05g009690	http://amigo.geneontology.org/amigo/term/GO:0005794
Golgi apparatus	Gene Ontology	GO:0005794	1	157	0.831355	Solyc05g009690	http://amigo.geneontology.org/amigo/term/GO:0005794
plasma membrane	Gene Ontology Slim	GO:0005886	1	316	0.972149	Solyc12g098740	http://amigo.geneontology.org/amigo/term/GO:0005886
plasma membrane	Gene Ontology	GO:0005886	1	316	0.972149	Solyc12g098740	http://amigo.geneontology.org/amigo/term/GO:0005886
--------------------

## Sheet: KEGG pathways down in miR319
##Databases: Gene Ontology Slim, KEGG PATHWAY, Gene Ontology
##Statistical test method: hypergeometric test / Fisher's exact test
#Term	Database	ID	Input number	Background number	P-Value	Input	Hyperlink
Metabolic pathways	KEGG PATHWAY	sly01100	61	2483	4.64679e-11	Solyc08g076810|Solyc01g068120|Solyc08g067020|Solyc05g054640|Solyc02g067450|Solyc02g081390|Solyc06g063370|Solyc08g082430|Solyc05g005080|Solyc12g096740|Solyc10g085555|Solyc08g041870|Solyc08g079060|Solyc05g053810|Solyc01g110385|Solyc10g054590|Solyc08g014485|Solyc09g090140|Solyc10g086190|Solyc03g097470|Solyc04g007550|Solyc12g099360|Solyc08g080140|Solyc09g009390|Solyc02g085950|Solyc02g092710|Solyc03g0…	http://www.genome.jp/kegg-bin/show_pathway?sly01100/sly:101251530%09red/sly:101251020%09red/sly:101246366%09red/sly:101267959%09red/sly:101247482%09red/sly:101267852%09red/sly:101259781%09red/sly:101254644%09red/sly:543974%09red/sly:101257857%09red/sly:101264821%09red/sly:101256090%09red/sly:101267095%09red/sly:101249137%09red/sly:101264694%09red/sly:101257684%09red/sly:101259414%09red/sly:101257…
Carbon metabolism	KEGG PATHWAY	sly01200	14	283	1.62551e-06	Solyc02g091560|Solyc02g082850|Solyc09g090140|Solyc03g034220|Solyc05g054640|Solyc08g065220|Solyc05g053810|Solyc10g085555|Solyc12g099360|Solyc09g009020|Solyc05g009530|Solyc02g080810|Solyc02g085950|Solyc05g008600	http://www.genome.jp/kegg-bin/show_pathway?sly01200/sly:101253131%09red/sly:101259749%09red/sly:101247482%09red/sly:101254439%09red/sly:544068%09red/sly:101268337%09red/sly:101249137%09red/sly:101260070%09red/sly:101257857%09red/sly:101253958%09red/sly:101264821%09red/sly:101256090%09red/sly:543974%09red/sly:101265715%09red
Glyoxylate and dicarboxylate metabolism	KEGG PATHWAY	sly00630	8	77	1.93797e-06	Solyc02g091560|Solyc09g090140|Solyc03g034220|Solyc08g065220|Solyc05g053810|Solyc12g099360|Solyc02g080810|Solyc02g085950	http://www.genome.jp/kegg-bin/show_pathway?sly00630/sly:101253131%09red/sly:101260070%09red/sly:101254439%09red/sly:101268337%09red/sly:101249137%09red/sly:101265715%09red/sly:101256090%09red/sly:543974%09red
Oxidative phosphorylation	KEGG PATHWAY	sly00190	10	155	5.75836e-06	Solyc01g110385|Solyc10g054590|Solyc12g057120|Solyc08g067020|Solyc06g063220|Solyc04g007550|Solyc07g006270|Solyc11g005880|Solyc12g036790|Solyc01g022750	http://www.genome.jp/kegg-bin/show_pathway?sly00190/sly:101251020%09red/sly:101258567%09red/sly:101267852%09red/sly:101246900%09red/sly:101249170%09red/sly:101254245%09red/sly:101247776%09red/sly:101255896%09red/sly:101262441%09red/sly:101259414%09red
Ribosome	KEGG PATHWAY	sly03010	14	365	2.58787e-05	Solyc08g006900|Solyc02g021368|Solyc06g082760|Solyc09g065330|Solyc06g083180|Solyc05g054580|Solyc12g010930|Solyc01g103510|Solyc02g086730|Solyc01g096590|Solyc07g062870|Solyc10g086330|Solyc11g068820|Solyc05g005873	http://www.genome.jp/kegg-bin/show_pathway?sly03010/sly:101259713%09red/sly:101260136%09red/sly:101247574%09red/sly:101245205%09red/sly:101266871%09red/sly:101253247%09red/sly:101261521%09red/sly:34678280%09red/sly:101254318%09red/sly:101254603%09red/sly:101267247%09red/sly:101258992%09red/sly:101261139%09red/sly:101244639%09red
Biosynthesis of secondary metabolites	KEGG PATHWAY	sly01110	28	1252	6.86673e-05	Solyc01g111830|Solyc05g054640|Solyc05g053810|Solyc08g082430|Solyc10g085555|Solyc08g041870|Solyc09g090140|Solyc12g099360|Solyc02g080810|Solyc02g085870|Solyc02g085950|Solyc08g080340|Solyc02g082850|Solyc07g066470|Solyc03g034220|Solyc08g065220|Solyc12g007170|Solyc12g014180|Solyc01g109930|Solyc05g008600|Solyc09g011240|Solyc02g091560|Solyc04g025530|Solyc04g056390|Solyc09g009020|Solyc05g009530|Solyc02g0…	http://www.genome.jp/kegg-bin/show_pathway?sly01110/sly:101247482%09red/sly:101254644%09red/sly:101257857%09red/sly:101264821%09red/sly:101256090%09red/sly:101257684%09red/sly:101259749%09red/sly:101247376%09red/sly:101255683%09red/sly:101246167%09red/sly:101259235%09red/sly:101261642%09red/sly:101252256%09red/sly:101254439%09red/sly:544068%09red/sly:101268337%09red/sly:101265715%09red/sly:101245…
Glycolysis / Gluconeogenesis	KEGG PATHWAY	sly00010	7	135	0.000521357	Solyc10g085555|Solyc12g099360|Solyc09g009020|Solyc05g009530|Solyc02g087790|Solyc05g008600|Solyc09g011240	http://www.genome.jp/kegg-bin/show_pathway?sly00010/sly:101264821%09red/sly:101247482%09red/sly:544068%09red/sly:101256514%09red/sly:101257857%09red/sly:101256341%09red/sly:101265715%09red
Biosynthesis of amino acids	KEGG PATHWAY	sly01230	9	238	0.000790594	Solyc02g091560|Solyc02g082850|Solyc01g109930|Solyc05g053810|Solyc10g085555|Solyc09g009020|Solyc03g043950|Solyc05g008600|Solyc08g041870	http://www.genome.jp/kegg-bin/show_pathway?sly01230/sly:101247482%09red/sly:101254439%09red/sly:544068%09red/sly:101254644%09red/sly:101253958%09red/sly:101264821%09red/sly:101256090%09red/sly:101261642%09red/sly:100301981%09red
One carbon pool by folate	KEGG PATHWAY	sly00670	3	19	0.00125035	Solyc02g091560|Solyc02g080810|Solyc05g053810	http://www.genome.jp/kegg-bin/show_pathway?sly00670/sly:101254439%09red/sly:101256090%09red/sly:101249137%09red
Arginine and proline metabolism	KEGG PATHWAY	sly00330	4	66	0.00499314	Solyc02g081390|Solyc02g092710|Solyc03g033320|Solyc08g041870	http://www.genome.jp/kegg-bin/show_pathway?sly00330/sly:101267095%09red/sly:101264170%09red/sly:101261642%09red/sly:101254254%09red
Glycine, serine and threonine metabolism	KEGG PATHWAY	sly00260	4	67	0.00525116	Solyc02g091560|Solyc02g080810|Solyc05g053810|Solyc08g065220	http://www.genome.jp/kegg-bin/show_pathway?sly00260/sly:101260070%09red/sly:101254439%09red/sly:101256090%09red/sly:101249137%09red
Phosphatidylinositol signaling system	KEGG PATHWAY	sly04070	4	74	0.00731009	Solyc07g017510|Solyc12g099990|Solyc01g109930|Solyc10g077005	http://www.genome.jp/kegg-bin/show_pathway?sly04070/sly:101243958%09red/sly:101256315%09red/sly:101254644%09red/sly:101260244%09red
Carbon fixation in photosynthetic organisms	KEGG PATHWAY	sly00710	4	80	0.00944891	Solyc02g085950|Solyc05g008600|Solyc09g090140|Solyc03g034220	http://www.genome.jp/kegg-bin/show_pathway?sly00710/sly:543974%09red/sly:101268337%09red/sly:101264821%09red/sly:101253131%09red
Phagosome	KEGG PATHWAY	sly04145	4	90	0.0138473	Solyc05g056230|Solyc10g054590|Solyc10g085020|Solyc07g017510	http://www.genome.jp/kegg-bin/show_pathway?sly04145/sly:101260244%09red/sly:101254245%09red/sly:101248677%09red/sly:101253952%09red
Citrate cycle (TCA cycle)	KEGG PATHWAY	sly00020	3	58	0.0220931	Solyc05g054640|Solyc09g090140|Solyc05g009530	http://www.genome.jp/kegg-bin/show_pathway?sly00020/sly:101257857%09red/sly:101253131%09red/sly:101259749%09red
Ascorbate and aldarate metabolism	KEGG PATHWAY	sly00053	3	59	0.0230524	Solyc09g009390|Solyc01g109930|Solyc09g007270	http://www.genome.jp/kegg-bin/show_pathway?sly00053/sly:101258987%09red/sly:101254644%09red/sly:101264360%09red
Photosynthesis - antenna proteins	KEGG PATHWAY	sly00196	2	26	0.0306107	Solyc06g063370|Solyc01g105050	http://www.genome.jp/kegg-bin/show_pathway?sly00196/sly:101256131%09red/sly:101266527%09red
Sphingolipid metabolism	KEGG PATHWAY	sly00600	2	28	0.0347805	Solyc05g015861|Solyc08g014485	http://www.genome.jp/kegg-bin/show_pathway?sly00600/sly:101256611%09red/sly:101252083%09red
MAPK signaling pathway - plant	KEGG PATHWAY	sly04016	5	185	0.0397434	Solyc12g099990|Solyc06g061180|Solyc08g082430|Solyc10g077005|Solyc03g095780	http://www.genome.jp/kegg-bin/show_pathway?sly04016/sly:101243958%09red/sly:101256315%09red/sly:101267127%09red/sly:101256856%09red/sly:104648939%09red
Nitrogen metabolism	KEGG PATHWAY	sly00910	2	34	0.0484886	Solyc10g083890|Solyc09g010970	http://www.genome.jp/kegg-bin/show_pathway?sly00910/sly:101257401%09red/sly:101268239%09red
Pentose and glucuronate interconversions	KEGG PATHWAY	sly00040	4	137	0.050423	Solyc12g096740|Solyc02g067450|Solyc09g011240|Solyc01g068120	http://www.genome.jp/kegg-bin/show_pathway?sly00040/sly:101256514%09red/sly:101259781%09red/sly:101264694%09red/sly:101248658%09red
Fatty acid metabolism	KEGG PATHWAY	sly01212	3	83	0.0526707	Solyc02g070790|Solyc12g007170|Solyc03g097470	http://www.genome.jp/kegg-bin/show_pathway?sly01212/sly:101267959%09red/sly:101249057%09red/sly:101252256%09red
Arginine biosynthesis	KEGG PATHWAY	sly00220	2	38	0.0585341	Solyc03g043950|Solyc08g041870	http://www.genome.jp/kegg-bin/show_pathway?sly00220/sly:101261642%09red/sly:100301981%09red
Pyruvate metabolism	KEGG PATHWAY	sly00620	3	97	0.0754785	Solyc12g099360|Solyc09g090140|Solyc05g009530	http://www.genome.jp/kegg-bin/show_pathway?sly00620/sly:101257857%09red/sly:101253131%09red/sly:101265715%09red
Plant hormone signal transduction	KEGG PATHWAY	sly04075	6	300	0.0818237	Solyc04g076850|Solyc06g061180|Solyc02g071220|Solyc03g095780|Solyc01g110710|Solyc05g056430	http://www.genome.jp/kegg-bin/show_pathway?sly04075/sly:101267127%09red/sly:101263158%09red/sly:101256856%09red/sly:543750%09red/sly:101265701%09red/sly:109118704%09red
Cyanoamino acid metabolism	KEGG PATHWAY	sly00460	2	48	0.0863285	Solyc02g091560|Solyc05g053810	http://www.genome.jp/kegg-bin/show_pathway?sly00460/sly:101254439%09red/sly:101256090%09red
Fatty acid biosynthesis	KEGG PATHWAY	sly00061	2	51	0.095307	Solyc02g070790|Solyc03g097470	http://www.genome.jp/kegg-bin/show_pathway?sly00061/sly:101249057%09red/sly:101267959%09red
Alanine, aspartate and glutamate metabolism	KEGG PATHWAY	sly00250	2	55	0.107668	Solyc04g025530|Solyc08g041870	http://www.genome.jp/kegg-bin/show_pathway?sly00250/sly:101261642%09red/sly:101259235%09red
Galactose metabolism	KEGG PATHWAY	sly00052	2	57	0.114	Solyc02g087790|Solyc08g014485	http://www.genome.jp/kegg-bin/show_pathway?sly00052/sly:101256611%09red/sly:101256341%09red
Cysteine and methionine metabolism	KEGG PATHWAY	sly00270	3	117	0.114177	Solyc02g082850|Solyc09g090140|Solyc08g041870	http://www.genome.jp/kegg-bin/show_pathway?sly00270/sly:101261642%09red/sly:101253958%09red/sly:101253131%09red
RNA degradation	KEGG PATHWAY	sly03018	3	119	0.118395	Solyc10g085555|Solyc09g009020|Solyc10g006990	http://www.genome.jp/kegg-bin/show_pathway?sly03018/sly:101268034%09red/sly:101247482%09red/sly:544068%09red
Taurine and hypotaurine metabolism	KEGG PATHWAY	sly00430	1	13	0.128848	Solyc04g025530	http://www.genome.jp/kegg-bin/show_pathway?sly00430/sly:101259235%09red
beta-Alanine metabolism	KEGG PATHWAY	sly00410	2	63	0.133532	Solyc02g081390|Solyc04g025530	http://www.genome.jp/kegg-bin/show_pathway?sly00410/sly:101264170%09red/sly:101259235%09red
Other glycan degradation	KEGG PATHWAY	sly00511	1	14	0.137392	Solyc08g014485	http://www.genome.jp/kegg-bin/show_pathway?sly00511/sly:101256611%09red
2-Oxocarboxylic acid metabolism	KEGG PATHWAY	sly01210	2	65	0.140202	Solyc03g043950|Solyc08g041870	http://www.genome.jp/kegg-bin/show_pathway?sly01210/sly:101261642%09red/sly:100301981%09red
Amino sugar and nucleotide sugar metabolism	KEGG PATHWAY	sly00520	3	134	0.151749	Solyc01g091200|Solyc08g080140|Solyc07g006070	http://www.genome.jp/kegg-bin/show_pathway?sly00520/sly:101253202%09red/sly:101249858%09red/sly:101249670%09red
Fructose and mannose metabolism	KEGG PATHWAY	sly00051	2	73	0.16753	Solyc05g008600|Solyc07g006070	http://www.genome.jp/kegg-bin/show_pathway?sly00051/sly:101253202%09red/sly:101264821%09red
Inositol phosphate metabolism	KEGG PATHWAY	sly00562	2	75	0.174499	Solyc07g017510|Solyc01g109930	http://www.genome.jp/kegg-bin/show_pathway?sly00562/sly:101254644%09red/sly:101260244%09red
Biotin metabolism	KEGG PATHWAY	sly00780	1	20	0.186926	Solyc02g070790	http://www.genome.jp/kegg-bin/show_pathway?sly00780/sly:101267959%09red
Protein processing in endoplasmic reticulum	KEGG PATHWAY	sly04141	4	226	0.190138	Solyc05g056230|Solyc01g079610|Solyc02g080410|Solyc01g104040	http://www.genome.jp/kegg-bin/show_pathway?sly04141/sly:101256444%09red/sly:101248677%09red/sly:101246562%09red/sly:101252027%09red
Histidine metabolism	KEGG PATHWAY	sly00340	1	21	0.194902	Solyc01g109930	http://www.genome.jp/kegg-bin/show_pathway?sly00340/sly:101254644%09red
Photosynthesis	KEGG PATHWAY	sly00195	2	84	0.206365	Solyc07g066150|Solyc08g077050	http://www.genome.jp/kegg-bin/show_pathway?sly00195/sly:101263732%09red/sly:101266059%09red
Glycerolipid metabolism	KEGG PATHWAY	sly00561	2	86	0.213534	Solyc08g080340|Solyc09g011240	http://www.genome.jp/kegg-bin/show_pathway?sly00561/sly:101256514%09red/sly:101246167%09red
Glycosylphosphatidylinositol (GPI)-anchor biosynthesis	KEGG PATHWAY	sly00563	1	26	0.233626	Solyc08g076810	http://www.genome.jp/kegg-bin/show_pathway?sly00563/sly:101246366%09red
Purine metabolism	KEGG PATHWAY	sly00230	2	97	0.253281	Solyc08g082430|Solyc10g086190	http://www.genome.jp/kegg-bin/show_pathway?sly00230/sly:101251530%09red/sly:104648939%09red
Ether lipid metabolism	KEGG PATHWAY	sly00565	1	30	0.263264	Solyc08g080340	http://www.genome.jp/kegg-bin/show_pathway?sly00565/sly:101246167%09red
Isoquinoline alkaloid biosynthesis	KEGG PATHWAY	sly00950	1	30	0.263264	Solyc08g041870	http://www.genome.jp/kegg-bin/show_pathway?sly00950/sly:101261642%09red
Butanoate metabolism	KEGG PATHWAY	sly00650	1	30	0.263264	Solyc04g025530	http://www.genome.jp/kegg-bin/show_pathway?sly00650/sly:101259235%09red
Spliceosome	KEGG PATHWAY	sly03040	3	188	0.288495	Solyc03g121720|Solyc09g092080|Solyc11g005110	http://www.genome.jp/kegg-bin/show_pathway?sly03040/sly:101263390%09red/sly:101267649%09red/sly:101257622%09red
Endocytosis	KEGG PATHWAY	sly04144	3	188	0.288495	Solyc09g098170|Solyc09g065950|Solyc12g098740	http://www.genome.jp/kegg-bin/show_pathway?sly04144/sly:101255140%09red/sly:101253169%09red/sly:101261857%09red
Plant-pathogen interaction	KEGG PATHWAY	sly04626	3	189	0.291159	Solyc12g099990|Solyc10g077005|Solyc01g112250	http://www.genome.jp/kegg-bin/show_pathway?sly04626/sly:101243958%09red/sly:101256315%09red/sly:101258311%09red
Tropane, piperidine and pyridine alkaloid biosynthesis	KEGG PATHWAY	sly00960	1	34	0.291759	Solyc08g041870	http://www.genome.jp/kegg-bin/show_pathway?sly00960/sly:101261642%09red
Sulfur metabolism	KEGG PATHWAY	sly00920	1	36	0.305592	Solyc02g082850	http://www.genome.jp/kegg-bin/show_pathway?sly00920/sly:101253958%09red
Fatty acid elongation	KEGG PATHWAY	sly00062	1	36	0.305592	Solyc02g085870	http://www.genome.jp/kegg-bin/show_pathway?sly00062/sly:101245220%09red
Steroid biosynthesis	KEGG PATHWAY	sly00100	1	38	0.319156	Solyc01g111830	http://www.genome.jp/kegg-bin/show_pathway?sly00100/sly:101247376%09red
Porphyrin and chlorophyll metabolism	KEGG PATHWAY	sly00860	1	50	0.395171	Solyc07g066470	http://www.genome.jp/kegg-bin/show_pathway?sly00860/sly:101257684%09red
Phenylalanine, tyrosine and tryptophan biosynthesis	KEGG PATHWAY	sly00400	1	50	0.395171	Solyc08g041870	http://www.genome.jp/kegg-bin/show_pathway?sly00400/sly:101261642%09red
Tyrosine metabolism	KEGG PATHWAY	sly00350	1	52	0.40699	Solyc08g041870	http://www.genome.jp/kegg-bin/show_pathway?sly00350/sly:101261642%09red
alpha-Linolenic acid metabolism	KEGG PATHWAY	sly00592	1	53	0.412814	Solyc12g007170	http://www.genome.jp/kegg-bin/show_pathway?sly00592/sly:101252256%09red
Starch and sucrose metabolism	KEGG PATHWAY	sly00500	2	147	0.430037	Solyc08g079060|Solyc05g005080	http://www.genome.jp/kegg-bin/show_pathway?sly00500/sly:101247646%09red/sly:101244370%09red
Pentose phosphate pathway	KEGG PATHWAY	sly00030	1	57	0.435542	Solyc05g008600	http://www.genome.jp/kegg-bin/show_pathway?sly00030/sly:101264821%09red
Terpenoid backbone biosynthesis	KEGG PATHWAY	sly00900	1	58	0.441086	Solyc04g056390	http://www.genome.jp/kegg-bin/show_pathway?sly00900/sly:101255683%09red
Phenylalanine metabolism	KEGG PATHWAY	sly00360	1	59	0.446576	Solyc08g041870	http://www.genome.jp/kegg-bin/show_pathway?sly00360/sly:101261642%09red
Fatty acid degradation	KEGG PATHWAY	sly00071	1	60	0.452012	Solyc12g007170	http://www.genome.jp/kegg-bin/show_pathway?sly00071/sly:101252256%09red
Pyrimidine metabolism	KEGG PATHWAY	sly00240	1	63	0.468002	Solyc08g082430	http://www.genome.jp/kegg-bin/show_pathway?sly00240/sly:104648939%09red
Homologous recombination	KEGG PATHWAY	sly03440	1	64	0.473228	Solyc08g023280	http://www.genome.jp/kegg-bin/show_pathway?sly03440/sly:101256694%09red
Zeatin biosynthesis	KEGG PATHWAY	sly00908	1	69	0.498601	Solyc12g014180	http://www.genome.jp/kegg-bin/show_pathway?sly00908/sly:101258827%09red
RNA transport	KEGG PATHWAY	sly03013	2	169	0.500976	Solyc06g011630|Solyc03g034430	http://www.genome.jp/kegg-bin/show_pathway?sly03013/sly:101262288%09red/sly:101250971%09red
Ribosome biogenesis in eukaryotes	KEGG PATHWAY	sly03008	1	86	0.5761	Solyc09g092080	http://www.genome.jp/kegg-bin/show_pathway?sly03008/sly:101267649%09red
Peroxisome	KEGG PATHWAY	sly04146	1	93	0.604429	Solyc06g060720	http://www.genome.jp/kegg-bin/show_pathway?sly04146/sly:101252997%09red
Glycerophospholipid metabolism	KEGG PATHWAY	sly00564	1	105	0.648671	Solyc08g080340	http://www.genome.jp/kegg-bin/show_pathway?sly00564/sly:101246167%09red
Glutathione metabolism	KEGG PATHWAY	sly00480	1	117	0.68798	Solyc09g007270	http://www.genome.jp/kegg-bin/show_pathway?sly00480/sly:101258987%09red
--------------------
#Term	Database	ID	Input number	Background number	P-Value	Input	Hyperlink
--------------------
#Term	Database	ID	Input number	Background number	P-Value	Input	Hyperlink
one-carbon metabolic process	Gene Ontology Slim	GO:0006730	3	10	0.000247876	Solyc02g091560|Solyc10g083890|Solyc05g053810	http://amigo.geneontology.org/amigo/term/GO:0006730
one-carbon metabolic process	Gene Ontology	GO:0006730	3	10	0.000247876	Solyc02g091560|Solyc10g083890|Solyc05g053810	http://amigo.geneontology.org/amigo/term/GO:0006730
mitochondrial respiratory chain complex I	Gene Ontology Slim	GO:0005747	3	16	0.000804031	Solyc01g102830|Solyc01g022750|Solyc07g065280	http://amigo.geneontology.org/amigo/term/GO:0005747
mitochondrial respiratory chain complex I	Gene Ontology	GO:0005747	3	16	0.000804031	Solyc01g102830|Solyc01g022750|Solyc07g065280	http://amigo.geneontology.org/amigo/term/GO:0005747
ribosomal large subunit assembly	Gene Ontology Slim	GO:0000027	3	18	0.00108769	Solyc05g054580|Solyc12g010930|Solyc10g086330	http://amigo.geneontology.org/amigo/term/GO:0000027
pyridoxal phosphate binding	Gene Ontology Slim	GO:0030170	3	18	0.00108769	Solyc02g091560|Solyc08g065220|Solyc05g053810	http://amigo.geneontology.org/amigo/term/GO:0030170
pyridoxal phosphate binding	Gene Ontology	GO:0030170	3	18	0.00108769	Solyc02g091560|Solyc08g065220|Solyc05g053810	http://amigo.geneontology.org/amigo/term/GO:0030170
ribosomal large subunit assembly	Gene Ontology	GO:0000027	3	18	0.00108769	Solyc05g054580|Solyc12g010930|Solyc10g086330	http://amigo.geneontology.org/amigo/term/GO:0000027
response to oxidative stress	Gene Ontology Slim	GO:0006979	2	5	0.00194657	Solyc01g022750|Solyc10g082030	http://amigo.geneontology.org/amigo/term/GO:0006979
response to oxidative stress	Gene Ontology	GO:0006979	2	5	0.00194657	Solyc01g022750|Solyc10g082030	http://amigo.geneontology.org/amigo/term/GO:0006979
cobalt ion binding	Gene Ontology Slim	GO:0050897	2	7	0.00329399	Solyc02g091560|Solyc05g053810	http://amigo.geneontology.org/amigo/term/GO:0050897
-	Gene Ontology Slim	GO:0006544	2	7	0.00329399	Solyc02g091560|Solyc05g053810	http://amigo.geneontology.org/amigo/term/GO:0006544
glycine biosynthetic process from serine	Gene Ontology Slim	GO:0019264	2	7	0.00329399	Solyc02g091560|Solyc05g053810	http://amigo.geneontology.org/amigo/term/GO:0019264
serine binding	Gene Ontology Slim	GO:0070905	2	7	0.00329399	Solyc02g091560|Solyc05g053810	http://amigo.geneontology.org/amigo/term/GO:0070905
-	Gene Ontology Slim	GO:1904482	2	7	0.00329399	Solyc02g091560|Solyc05g053810	http://amigo.geneontology.org/amigo/term/GO:1904482
folic acid metabolic process	Gene Ontology Slim	GO:0046655	2	7	0.00329399	Solyc02g091560|Solyc05g053810	http://amigo.geneontology.org/amigo/term/GO:0046655
glycine hydroxymethyltransferase activity	Gene Ontology Slim	GO:0004372	2	7	0.00329399	Solyc02g091560|Solyc05g053810	http://amigo.geneontology.org/amigo/term/GO:0004372
tetrahydrofolate metabolic process	Gene Ontology Slim	GO:0046653	2	7	0.00329399	Solyc02g091560|Solyc05g053810	http://amigo.geneontology.org/amigo/term/GO:0046653
L-serine catabolic process	Gene Ontology Slim	GO:0006565	2	7	0.00329399	Solyc02g091560|Solyc05g053810	http://amigo.geneontology.org/amigo/term/GO:0006565
serine binding	Gene Ontology	GO:0070905	2	7	0.00329399	Solyc02g091560|Solyc05g053810	http://amigo.geneontology.org/amigo/term/GO:0070905
folic acid metabolic process	Gene Ontology	GO:0046655	2	7	0.00329399	Solyc02g091560|Solyc05g053810	http://amigo.geneontology.org/amigo/term/GO:0046655
-	Gene Ontology	GO:0006544	2	7	0.00329399	Solyc02g091560|Solyc05g053810	http://amigo.geneontology.org/amigo/term/GO:0006544
tetrahydrofolate metabolic process	Gene Ontology	GO:0046653	2	7	0.00329399	Solyc02g091560|Solyc05g053810	http://amigo.geneontology.org/amigo/term/GO:0046653
glycine hydroxymethyltransferase activity	Gene Ontology	GO:0004372	2	7	0.00329399	Solyc02g091560|Solyc05g053810	http://amigo.geneontology.org/amigo/term/GO:0004372
L-serine catabolic process	Gene Ontology	GO:0006565	2	7	0.00329399	Solyc02g091560|Solyc05g053810	http://amigo.geneontology.org/amigo/term/GO:0006565
cobalt ion binding	Gene Ontology	GO:0050897	2	7	0.00329399	Solyc02g091560|Solyc05g053810	http://amigo.geneontology.org/amigo/term/GO:0050897
glycine biosynthetic process from serine	Gene Ontology	GO:0019264	2	7	0.00329399	Solyc02g091560|Solyc05g053810	http://amigo.geneontology.org/amigo/term/GO:0019264
-	Gene Ontology	GO:1904482	2	7	0.00329399	Solyc02g091560|Solyc05g053810	http://amigo.geneontology.org/amigo/term/GO:1904482
amino acid binding	Gene Ontology Slim	GO:0016597	2	8	0.00409091	Solyc02g091560|Solyc05g053810	http://amigo.geneontology.org/amigo/term/GO:0016597
amino acid binding	Gene Ontology	GO:0016597	2	8	0.00409091	Solyc02g091560|Solyc05g053810	http://amigo.geneontology.org/amigo/term/GO:0016597
cytosolic large ribosomal subunit	Gene Ontology Slim	GO:0022625	4	65	0.00474375	Solyc08g006900|Solyc12g010930|Solyc10g086330|Solyc05g054580	http://amigo.geneontology.org/amigo/term/GO:0022625
cytosolic large ribosomal subunit	Gene Ontology	GO:0022625	4	65	0.00474375	Solyc08g006900|Solyc12g010930|Solyc10g086330|Solyc05g054580	http://amigo.geneontology.org/amigo/term/GO:0022625
small ribosomal subunit	Gene Ontology Slim	GO:0015935	2	11	0.00695472	Solyc05g005873|Solyc07g062870	http://amigo.geneontology.org/amigo/term/GO:0015935
small ribosomal subunit	Gene Ontology	GO:0015935	2	11	0.00695472	Solyc05g005873|Solyc07g062870	http://amigo.geneontology.org/amigo/term/GO:0015935
methylation	Gene Ontology Slim	GO:0032259	2	12	0.00806164	Solyc04g055260|Solyc07g064990	http://amigo.geneontology.org/amigo/term/GO:0032259
methylation	Gene Ontology	GO:0032259	2	12	0.00806164	Solyc04g055260|Solyc07g064990	http://amigo.geneontology.org/amigo/term/GO:0032259
peptidyl-prolyl cis-trans isomerase activity	Gene Ontology Slim	GO:0003755	2	13	0.0092421	Solyc01g110530|Solyc01g009990	http://amigo.geneontology.org/amigo/term/GO:0003755
cell redox homeostasis	Gene Ontology Slim	GO:0045454	2	13	0.0092421	Solyc04g071565|Solyc10g082030	http://amigo.geneontology.org/amigo/term/GO:0045454
defense response	Gene Ontology Slim	GO:0006952	2	13	0.0092421	Solyc04g079890|Solyc03g118780	http://amigo.geneontology.org/amigo/term/GO:0006952
cell redox homeostasis	Gene Ontology	GO:0045454	2	13	0.0092421	Solyc04g071565|Solyc10g082030	http://amigo.geneontology.org/amigo/term/GO:0045454
peptidyl-prolyl cis-trans isomerase activity	Gene Ontology	GO:0003755	2	13	0.0092421	Solyc01g110530|Solyc01g009990	http://amigo.geneontology.org/amigo/term/GO:0003755
defense response	Gene Ontology	GO:0006952	2	13	0.0092421	Solyc04g079890|Solyc03g118780	http://amigo.geneontology.org/amigo/term/GO:0006952
glycolytic process	Gene Ontology Slim	GO:0006096	2	17	0.0146689	Solyc05g008600|Solyc09g009020	http://amigo.geneontology.org/amigo/term/GO:0006096
glycolytic process	Gene Ontology	GO:0006096	2	17	0.0146689	Solyc05g008600|Solyc09g009020	http://amigo.geneontology.org/amigo/term/GO:0006096
protein folding	Gene Ontology Slim	GO:0006457	3	50	0.0152225	Solyc02g088660|Solyc01g009990|Solyc02g080410	http://amigo.geneontology.org/amigo/term/GO:0006457
protein folding	Gene Ontology	GO:0006457	3	50	0.0152225	Solyc02g088660|Solyc01g009990|Solyc02g080410	http://amigo.geneontology.org/amigo/term/GO:0006457
signaling receptor activity	Gene Ontology Slim	GO:0038023	2	18	0.0161944	Solyc07g007800|Solyc06g061180	http://amigo.geneontology.org/amigo/term/GO:0038023
signaling receptor activity	Gene Ontology	GO:0038023	2	18	0.0161944	Solyc07g007800|Solyc06g061180	http://amigo.geneontology.org/amigo/term/GO:0038023
zinc ion binding	Gene Ontology Slim	GO:0008270	2	20	0.019438	Solyc02g091560|Solyc05g053810	http://amigo.geneontology.org/amigo/term/GO:0008270
zinc ion binding	Gene Ontology	GO:0008270	2	20	0.019438	Solyc02g091560|Solyc05g053810	http://amigo.geneontology.org/amigo/term/GO:0008270
mitochondrion	Gene Ontology Slim	GO:0005739	5	159	0.0230832	Solyc05g005873|Solyc02g080810|Solyc03g112150|Solyc08g065220|Solyc11g027870	http://amigo.geneontology.org/amigo/term/GO:0005739
mitochondrion	Gene Ontology	GO:0005739	5	159	0.0230832	Solyc05g005873|Solyc02g080810|Solyc03g112150|Solyc08g065220|Solyc11g027870	http://amigo.geneontology.org/amigo/term/GO:0005739
S-adenosylmethionine-dependent methyltransferase activity	Gene Ontology Slim	GO:0008757	2	24	0.0266568	Solyc04g055260|Solyc07g064990	http://amigo.geneontology.org/amigo/term/GO:0008757
S-adenosylmethionine-dependent methyltransferase activity	Gene Ontology	GO:0008757	2	24	0.0266568	Solyc04g055260|Solyc07g064990	http://amigo.geneontology.org/amigo/term/GO:0008757
endoplasmic reticulum	Gene Ontology Slim	GO:0005783	4	113	0.0283259	Solyc08g080340|Solyc01g091280|Solyc02g092710|Solyc01g010940	http://amigo.geneontology.org/amigo/term/GO:0005783
endoplasmic reticulum	Gene Ontology	GO:0005783	4	113	0.0283259	Solyc08g080340|Solyc01g091280|Solyc02g092710|Solyc01g010940	http://amigo.geneontology.org/amigo/term/GO:0005783
extracellular region	Gene Ontology Slim	GO:0005576	2	30	0.0391564	Solyc04g079890|Solyc03g118780	http://amigo.geneontology.org/amigo/term/GO:0005576
extracellular region	Gene Ontology	GO:0005576	2	30	0.0391564	Solyc04g079890|Solyc03g118780	http://amigo.geneontology.org/amigo/term/GO:0005576
chloroplast envelope	Gene Ontology Slim	GO:0009941	2	31	0.0414187	Solyc08g065220|Solyc05g009530	http://amigo.geneontology.org/amigo/term/GO:0009941
chloroplast envelope	Gene Ontology	GO:0009941	2	31	0.0414187	Solyc08g065220|Solyc05g009530	http://amigo.geneontology.org/amigo/term/GO:0009941
RNA binding	Gene Ontology Slim	GO:0003723	4	138	0.0515018	Solyc06g068050|Solyc12g010930|Solyc10g085790|Solyc02g083470	http://amigo.geneontology.org/amigo/term/GO:0003723
RNA binding	Gene Ontology	GO:0003723	4	138	0.0515018	Solyc06g068050|Solyc12g010930|Solyc10g085790|Solyc02g083470	http://amigo.geneontology.org/amigo/term/GO:0003723
translation elongation factor activity	Gene Ontology Slim	GO:0003746	1	5	0.0573958	Solyc03g112150	http://amigo.geneontology.org/amigo/term/GO:0003746
mitochondrial electron transport, ubiquinol to cytochrome c	Gene Ontology Slim	GO:0006122	1	5	0.0573958	Solyc08g067020	http://amigo.geneontology.org/amigo/term/GO:0006122
protein insertion into mitochondrial inner membrane	Gene Ontology Slim	GO:0045039	1	5	0.0573958	Solyc08g083345	http://amigo.geneontology.org/amigo/term/GO:0045039
peptidyl-proline hydroxylation to 4-hydroxy-L-proline	Gene Ontology Slim	GO:0018401	1	5	0.0573958	Solyc02g092710	http://amigo.geneontology.org/amigo/term/GO:0018401
procollagen-proline 4-dioxygenase activity	Gene Ontology Slim	GO:0004656	1	5	0.0573958	Solyc02g092710	http://amigo.geneontology.org/amigo/term/GO:0004656
protein disulfide oxidoreductase activity	Gene Ontology Slim	GO:0015035	1	5	0.0573958	Solyc04g071565	http://amigo.geneontology.org/amigo/term/GO:0015035
triglyceride biosynthetic process	Gene Ontology Slim	GO:0019432	1	5	0.0573958	Solyc08g080340	http://amigo.geneontology.org/amigo/term/GO:0019432
cyclosporin A binding	Gene Ontology Slim	GO:0016018	1	5	0.0573958	Solyc01g009990	http://amigo.geneontology.org/amigo/term/GO:0016018
translational elongation	Gene Ontology Slim	GO:0006414	1	5	0.0573958	Solyc03g112150	http://amigo.geneontology.org/amigo/term/GO:0006414
chloroplast thylakoid	Gene Ontology Slim	GO:0009534	1	5	0.0573958	Solyc05g009530	http://amigo.geneontology.org/amigo/term/GO:0009534
oxidoreductase activity, acting on a sulfur group of donors, disulfide as acceptor	Gene Ontology Slim	GO:0016671	1	5	0.0573958	Solyc04g071565	http://amigo.geneontology.org/amigo/term/GO:0016671
endosome membrane	Gene Ontology Slim	GO:0010008	1	5	0.0573958	Solyc07g017510	http://amigo.geneontology.org/amigo/term/GO:0010008
protein-disulfide reductase activity	Gene Ontology Slim	GO:0047134	1	5	0.0573958	Solyc04g071565	http://amigo.geneontology.org/amigo/term/GO:0047134
modulation by symbiont of host calcium or calmodulin-mediated signal transduction	Gene Ontology Slim	GO:0075133	1	5	0.0573958	Solyc12g099990	http://amigo.geneontology.org/amigo/term/GO:0075133
apoplast	Gene Ontology Slim	GO:0048046	1	5	0.0573958	Solyc08g065220	http://amigo.geneontology.org/amigo/term/GO:0048046
translational elongation	Gene Ontology	GO:0006414	1	5	0.0573958	Solyc03g112150	http://amigo.geneontology.org/amigo/term/GO:0006414
peptidyl-proline hydroxylation to 4-hydroxy-L-proline	Gene Ontology	GO:0018401	1	5	0.0573958	Solyc02g092710	http://amigo.geneontology.org/amigo/term/GO:0018401
procollagen-proline 4-dioxygenase activity	Gene Ontology	GO:0004656	1	5	0.0573958	Solyc02g092710	http://amigo.geneontology.org/amigo/term/GO:0004656
protein insertion into mitochondrial inner membrane	Gene Ontology	GO:0045039	1	5	0.0573958	Solyc08g083345	http://amigo.geneontology.org/amigo/term/GO:0045039
protein disulfide oxidoreductase activity	Gene Ontology	GO:0015035	1	5	0.0573958	Solyc04g071565	http://amigo.geneontology.org/amigo/term/GO:0015035
modulation by symbiont of host calcium or calmodulin-mediated signal transduction	Gene Ontology	GO:0075133	1	5	0.0573958	Solyc12g099990	http://amigo.geneontology.org/amigo/term/GO:0075133
oxidoreductase activity, acting on a sulfur group of donors, disulfide as acceptor	Gene Ontology	GO:0016671	1	5	0.0573958	Solyc04g071565	http://amigo.geneontology.org/amigo/term/GO:0016671
cyclosporin A binding	Gene Ontology	GO:0016018	1	5	0.0573958	Solyc01g009990	http://amigo.geneontology.org/amigo/term/GO:0016018
mitochondrial electron transport, ubiquinol to cytochrome c	Gene Ontology	GO:0006122	1	5	0.0573958	Solyc08g067020	http://amigo.geneontology.org/amigo/term/GO:0006122
chloroplast thylakoid	Gene Ontology	GO:0009534	1	5	0.0573958	Solyc05g009530	http://amigo.geneontology.org/amigo/term/GO:0009534
apoplast	Gene Ontology	GO:0048046	1	5	0.0573958	Solyc08g065220	http://amigo.geneontology.org/amigo/term/GO:0048046
endosome membrane	Gene Ontology	GO:0010008	1	5	0.0573958	Solyc07g017510	http://amigo.geneontology.org/amigo/term/GO:0010008
protein-disulfide reductase activity	Gene Ontology	GO:0047134	1	5	0.0573958	Solyc04g071565	http://amigo.geneontology.org/amigo/term/GO:0047134
triglyceride biosynthetic process	Gene Ontology	GO:0019432	1	5	0.0573958	Solyc08g080340	http://amigo.geneontology.org/amigo/term/GO:0019432
translation elongation factor activity	Gene Ontology	GO:0003746	1	5	0.0573958	Solyc03g112150	http://amigo.geneontology.org/amigo/term/GO:0003746
hydrolase activity, hydrolyzing N-glycosyl compounds	Gene Ontology Slim	GO:0016799	1	6	0.0666373	Solyc08g062820	http://amigo.geneontology.org/amigo/term/GO:0016799
small ribosomal subunit rRNA binding	Gene Ontology Slim	GO:0070181	1	6	0.0666373	Solyc07g062870	http://amigo.geneontology.org/amigo/term/GO:0070181
chromatin silencing	Gene Ontology Slim	GO:0006342	1	6	0.0666373	Solyc03g005227	http://amigo.geneontology.org/amigo/term/GO:0006342
thioredoxin peroxidase activity	Gene Ontology Slim	GO:0008379	1	6	0.0666373	Solyc10g082030	http://amigo.geneontology.org/amigo/term/GO:0008379
fatty acid biosynthetic process	Gene Ontology Slim	GO:0006633	1	6	0.0666373	Solyc02g070790	http://amigo.geneontology.org/amigo/term/GO:0006633
small ribosomal subunit rRNA binding	Gene Ontology	GO:0070181	1	6	0.0666373	Solyc07g062870	http://amigo.geneontology.org/amigo/term/GO:0070181
chromatin silencing	Gene Ontology	GO:0006342	1	6	0.0666373	Solyc03g005227	http://amigo.geneontology.org/amigo/term/GO:0006342
hydrolase activity, hydrolyzing N-glycosyl compounds	Gene Ontology	GO:0016799	1	6	0.0666373	Solyc08g062820	http://amigo.geneontology.org/amigo/term/GO:0016799
thioredoxin peroxidase activity	Gene Ontology	GO:0008379	1	6	0.0666373	Solyc10g082030	http://amigo.geneontology.org/amigo/term/GO:0008379
fatty acid biosynthetic process	Gene Ontology	GO:0006633	1	6	0.0666373	Solyc02g070790	http://amigo.geneontology.org/amigo/term/GO:0006633
cytokinin biosynthetic process	Gene Ontology Slim	GO:0009691	1	7	0.0757885	Solyc08g062820	http://amigo.geneontology.org/amigo/term/GO:0009691
fruit ripening, climacteric	Gene Ontology Slim	GO:0009836	1	7	0.0757885	Solyc10g083630	http://amigo.geneontology.org/amigo/term/GO:0009836
phosphatidylinositol phosphorylation	Gene Ontology Slim	GO:0046854	1	7	0.0757885	Solyc07g017510	http://amigo.geneontology.org/amigo/term/GO:0046854
phospholipid binding	Gene Ontology Slim	GO:0005543	1	7	0.0757885	Solyc12g098740	http://amigo.geneontology.org/amigo/term/GO:0005543
clathrin binding	Gene Ontology Slim	GO:0030276	1	7	0.0757885	Solyc12g098740	http://amigo.geneontology.org/amigo/term/GO:0030276
clathrin binding	Gene Ontology	GO:0030276	1	7	0.0757885	Solyc12g098740	http://amigo.geneontology.org/amigo/term/GO:0030276
cytokinin biosynthetic process	Gene Ontology	GO:0009691	1	7	0.0757885	Solyc08g062820	http://amigo.geneontology.org/amigo/term/GO:0009691
phospholipid binding	Gene Ontology	GO:0005543	1	7	0.0757885	Solyc12g098740	http://amigo.geneontology.org/amigo/term/GO:0005543
fruit ripening, climacteric	Gene Ontology	GO:0009836	1	7	0.0757885	Solyc10g083630	http://amigo.geneontology.org/amigo/term/GO:0009836
phosphatidylinositol phosphorylation	Gene Ontology	GO:0046854	1	7	0.0757885	Solyc07g017510	http://amigo.geneontology.org/amigo/term/GO:0046854
large ribosomal subunit rRNA binding	Gene Ontology Slim	GO:0070180	1	8	0.0848503	Solyc05g054580	http://amigo.geneontology.org/amigo/term/GO:0070180
mitochondrial respiratory chain complex I assembly	Gene Ontology Slim	GO:0032981	1	8	0.0848503	Solyc01g102830	http://amigo.geneontology.org/amigo/term/GO:0032981
mitochondrial outer membrane	Gene Ontology Slim	GO:0005741	1	8	0.0848503	Solyc02g067460	http://amigo.geneontology.org/amigo/term/GO:0005741
chromatin organization	Gene Ontology Slim	GO:0006325	1	8	0.0848503	Solyc03g005227	http://amigo.geneontology.org/amigo/term/GO:0006325
mitochondrial respiratory chain complex I assembly	Gene Ontology	GO:0032981	1	8	0.0848503	Solyc01g102830	http://amigo.geneontology.org/amigo/term/GO:0032981
mitochondrial outer membrane	Gene Ontology	GO:0005741	1	8	0.0848503	Solyc02g067460	http://amigo.geneontology.org/amigo/term/GO:0005741
large ribosomal subunit rRNA binding	Gene Ontology	GO:0070180	1	8	0.0848503	Solyc05g054580	http://amigo.geneontology.org/amigo/term/GO:0070180
chromatin organization	Gene Ontology	GO:0006325	1	8	0.0848503	Solyc03g005227	http://amigo.geneontology.org/amigo/term/GO:0006325
clathrin vesicle coat	Gene Ontology Slim	GO:0030125	1	9	0.0938236	Solyc12g098740	http://amigo.geneontology.org/amigo/term/GO:0030125
response to heat	Gene Ontology Slim	GO:0009408	1	9	0.0938236	Solyc02g080410	http://amigo.geneontology.org/amigo/term/GO:0009408
protein complex oligomerization	Gene Ontology Slim	GO:0051259	1	9	0.0938236	Solyc02g080410	http://amigo.geneontology.org/amigo/term/GO:0051259
protein self-association	Gene Ontology Slim	GO:0043621	1	9	0.0938236	Solyc02g080410	http://amigo.geneontology.org/amigo/term/GO:0043621
response to heat	Gene Ontology	GO:0009408	1	9	0.0938236	Solyc02g080410	http://amigo.geneontology.org/amigo/term/GO:0009408
clathrin vesicle coat	Gene Ontology	GO:0030125	1	9	0.0938236	Solyc12g098740	http://amigo.geneontology.org/amigo/term/GO:0030125
protein self-association	Gene Ontology	GO:0043621	1	9	0.0938236	Solyc02g080410	http://amigo.geneontology.org/amigo/term/GO:0043621
protein complex oligomerization	Gene Ontology	GO:0051259	1	9	0.0938236	Solyc02g080410	http://amigo.geneontology.org/amigo/term/GO:0051259
structural constituent of ribosome	Gene Ontology Slim	GO:0003735	3	108	0.0959445	Solyc05g054580|Solyc12g010930|Solyc10g086330	http://amigo.geneontology.org/amigo/term/GO:0003735
structural constituent of ribosome	Gene Ontology	GO:0003735	3	108	0.0959445	Solyc05g054580|Solyc12g010930|Solyc10g086330	http://amigo.geneontology.org/amigo/term/GO:0003735
cytosol	Gene Ontology Slim	GO:0005829	6	316	0.0983552	Solyc02g082850|Solyc08g062820|Solyc04g025530|Solyc01g110530|Solyc05g008600|Solyc09g011240	http://amigo.geneontology.org/amigo/term/GO:0005829
cytosol	Gene Ontology	GO:0005829	6	316	0.0983552	Solyc02g082850|Solyc08g062820|Solyc04g025530|Solyc01g110530|Solyc05g008600|Solyc09g011240	http://amigo.geneontology.org/amigo/term/GO:0005829
response to hydrogen peroxide	Gene Ontology Slim	GO:0042542	1	10	0.102709	Solyc02g080410	http://amigo.geneontology.org/amigo/term/GO:0042542
endoplasmic reticulum-Golgi intermediate compartment	Gene Ontology Slim	GO:0005793	1	10	0.102709	Solyc01g010940	http://amigo.geneontology.org/amigo/term/GO:0005793
hydrogen peroxide catabolic process	Gene Ontology Slim	GO:0042744	1	10	0.102709	Solyc10g082030	http://amigo.geneontology.org/amigo/term/GO:0042744
protein peptidyl-prolyl isomerization	Gene Ontology Slim	GO:0000413	1	10	0.102709	Solyc01g009990	http://amigo.geneontology.org/amigo/term/GO:0000413
actin filament bundle assembly	Gene Ontology Slim	GO:0051017	1	10	0.102709	Solyc03g114000	http://amigo.geneontology.org/amigo/term/GO:0051017
double-strand break repair via homologous recombination	Gene Ontology Slim	GO:0000724	1	10	0.102709	Solyc08g023280	http://amigo.geneontology.org/amigo/term/GO:0000724
COPII-coated ER to Golgi transport vesicle	Gene Ontology Slim	GO:0030134	1	10	0.102709	Solyc01g010940	http://amigo.geneontology.org/amigo/term/GO:0030134
response to hydrogen peroxide	Gene Ontology	GO:0042542	1	10	0.102709	Solyc02g080410	http://amigo.geneontology.org/amigo/term/GO:0042542
endoplasmic reticulum-Golgi intermediate compartment	Gene Ontology	GO:0005793	1	10	0.102709	Solyc01g010940	http://amigo.geneontology.org/amigo/term/GO:0005793
hydrogen peroxide catabolic process	Gene Ontology	GO:0042744	1	10	0.102709	Solyc10g082030	http://amigo.geneontology.org/amigo/term/GO:0042744
double-strand break repair via homologous recombination	Gene Ontology	GO:0000724	1	10	0.102709	Solyc08g023280	http://amigo.geneontology.org/amigo/term/GO:0000724
protein peptidyl-prolyl isomerization	Gene Ontology	GO:0000413	1	10	0.102709	Solyc01g009990	http://amigo.geneontology.org/amigo/term/GO:0000413
COPII-coated ER to Golgi transport vesicle	Gene Ontology	GO:0030134	1	10	0.102709	Solyc01g010940	http://amigo.geneontology.org/amigo/term/GO:0030134
actin filament bundle assembly	Gene Ontology	GO:0051017	1	10	0.102709	Solyc03g114000	http://amigo.geneontology.org/amigo/term/GO:0051017
response to salt stress	Gene Ontology Slim	GO:0009651	1	11	0.111508	Solyc02g080410	http://amigo.geneontology.org/amigo/term/GO:0009651
peroxisomal membrane	Gene Ontology Slim	GO:0005778	1	11	0.111508	Solyc06g060720	http://amigo.geneontology.org/amigo/term/GO:0005778
response to salt stress	Gene Ontology	GO:0009651	1	11	0.111508	Solyc02g080410	http://amigo.geneontology.org/amigo/term/GO:0009651
peroxisomal membrane	Gene Ontology	GO:0005778	1	11	0.111508	Solyc06g060720	http://amigo.geneontology.org/amigo/term/GO:0005778
anchored component of plasma membrane	Gene Ontology Slim	GO:0046658	2	57	0.114	Solyc07g065540|Solyc03g117560	http://amigo.geneontology.org/amigo/term/GO:0046658
anchored component of plasma membrane	Gene Ontology	GO:0046658	2	57	0.114	Solyc07g065540|Solyc03g117560	http://amigo.geneontology.org/amigo/term/GO:0046658
aerobic respiration	Gene Ontology Slim	GO:0009060	1	12	0.120221	Solyc08g067020	http://amigo.geneontology.org/amigo/term/GO:0009060
maturation of SSU-rRNA from tricistronic rRNA transcript (SSU-rRNA, 5.8S rRNA, LSU-rRNA)	Gene Ontology Slim	GO:0000462	1	12	0.120221	Solyc11g005570	http://amigo.geneontology.org/amigo/term/GO:0000462
Golgi organization	Gene Ontology Slim	GO:0007030	1	12	0.120221	Solyc01g010940	http://amigo.geneontology.org/amigo/term/GO:0007030
aerobic respiration	Gene Ontology	GO:0009060	1	12	0.120221	Solyc08g067020	http://amigo.geneontology.org/amigo/term/GO:0009060
Golgi organization	Gene Ontology	GO:0007030	1	12	0.120221	Solyc01g010940	http://amigo.geneontology.org/amigo/term/GO:0007030
maturation of SSU-rRNA from tricistronic rRNA transcript (SSU-rRNA, 5.8S rRNA, LSU-rRNA)	Gene Ontology	GO:0000462	1	12	0.120221	Solyc11g005570	http://amigo.geneontology.org/amigo/term/GO:0000462
negative regulation of transcription, DNA-templated	Gene Ontology Slim	GO:0045892	1	13	0.128848	Solyc01g102910	http://amigo.geneontology.org/amigo/term/GO:0045892
regulation of protein serine/threonine phosphatase activity	Gene Ontology Slim	GO:0080163	1	13	0.128848	Solyc06g061180	http://amigo.geneontology.org/amigo/term/GO:0080163
actin cytoskeleton	Gene Ontology Slim	GO:0015629	1	13	0.128848	Solyc03g114000	http://amigo.geneontology.org/amigo/term/GO:0015629
regulation of protein serine/threonine phosphatase activity	Gene Ontology	GO:0080163	1	13	0.128848	Solyc06g061180	http://amigo.geneontology.org/amigo/term/GO:0080163
negative regulation of transcription, DNA-templated	Gene Ontology	GO:0045892	1	13	0.128848	Solyc01g102910	http://amigo.geneontology.org/amigo/term/GO:0045892
actin cytoskeleton	Gene Ontology	GO:0015629	1	13	0.128848	Solyc03g114000	http://amigo.geneontology.org/amigo/term/GO:0015629
peptidyl-L-cysteine S-palmitoylation	Gene Ontology Slim	GO:0018230	1	14	0.137392	Solyc01g091280	http://amigo.geneontology.org/amigo/term/GO:0018230
response to abscisic acid	Gene Ontology Slim	GO:0009737	1	14	0.137392	Solyc01g102910	http://amigo.geneontology.org/amigo/term/GO:0009737
protein-cysteine S-palmitoyltransferase activity	Gene Ontology Slim	GO:0019706	1	14	0.137392	Solyc01g091280	http://amigo.geneontology.org/amigo/term/GO:0019706
abscisic acid binding	Gene Ontology Slim	GO:0010427	1	14	0.137392	Solyc06g061180	http://amigo.geneontology.org/amigo/term/GO:0010427
abscisic acid binding	Gene Ontology	GO:0010427	1	14	0.137392	Solyc06g061180	http://amigo.geneontology.org/amigo/term/GO:0010427
peptidyl-L-cysteine S-palmitoylation	Gene Ontology	GO:0018230	1	14	0.137392	Solyc01g091280	http://amigo.geneontology.org/amigo/term/GO:0018230
response to abscisic acid	Gene Ontology	GO:0009737	1	14	0.137392	Solyc01g102910	http://amigo.geneontology.org/amigo/term/GO:0009737
protein-cysteine S-palmitoyltransferase activity	Gene Ontology	GO:0019706	1	14	0.137392	Solyc01g091280	http://amigo.geneontology.org/amigo/term/GO:0019706
response to reactive oxygen species	Gene Ontology Slim	GO:0000302	1	15	0.145851	Solyc02g080410	http://amigo.geneontology.org/amigo/term/GO:0000302
abscisic acid-activated signaling pathway	Gene Ontology Slim	GO:0009738	1	15	0.145851	Solyc06g061180	http://amigo.geneontology.org/amigo/term/GO:0009738
response to reactive oxygen species	Gene Ontology	GO:0000302	1	15	0.145851	Solyc02g080410	http://amigo.geneontology.org/amigo/term/GO:0000302
abscisic acid-activated signaling pathway	Gene Ontology	GO:0009738	1	15	0.145851	Solyc06g061180	http://amigo.geneontology.org/amigo/term/GO:0009738
protein phosphatase inhibitor activity	Gene Ontology Slim	GO:0004864	1	16	0.154229	Solyc06g061180	http://amigo.geneontology.org/amigo/term/GO:0004864
protein targeting to membrane	Gene Ontology Slim	GO:0006612	1	16	0.154229	Solyc01g091280	http://amigo.geneontology.org/amigo/term/GO:0006612
protein targeting to membrane	Gene Ontology	GO:0006612	1	16	0.154229	Solyc01g091280	http://amigo.geneontology.org/amigo/term/GO:0006612
protein phosphatase inhibitor activity	Gene Ontology	GO:0004864	1	16	0.154229	Solyc06g061180	http://amigo.geneontology.org/amigo/term/GO:0004864
photosynthesis, light harvesting in photosystem I	Gene Ontology Slim	GO:0009768	1	17	0.162524	Solyc01g105050	http://amigo.geneontology.org/amigo/term/GO:0009768
photosynthesis, light harvesting in photosystem I	Gene Ontology	GO:0009768	1	17	0.162524	Solyc01g105050	http://amigo.geneontology.org/amigo/term/GO:0009768
cell wall	Gene Ontology Slim	GO:0005618	1	18	0.170738	Solyc03g123410	http://amigo.geneontology.org/amigo/term/GO:0005618
rRNA processing	Gene Ontology Slim	GO:0006364	1	18	0.170738	Solyc02g083470	http://amigo.geneontology.org/amigo/term/GO:0006364
rRNA processing	Gene Ontology	GO:0006364	1	18	0.170738	Solyc02g083470	http://amigo.geneontology.org/amigo/term/GO:0006364
cell wall	Gene Ontology	GO:0005618	1	18	0.170738	Solyc03g123410	http://amigo.geneontology.org/amigo/term/GO:0005618
fruit development	Gene Ontology Slim	GO:0010154	1	19	0.178872	Solyc10g083630	http://amigo.geneontology.org/amigo/term/GO:0010154
fruit development	Gene Ontology	GO:0010154	1	19	0.178872	Solyc10g083630	http://amigo.geneontology.org/amigo/term/GO:0010154
actin filament binding	Gene Ontology Slim	GO:0051015	1	20	0.186926	Solyc03g114000	http://amigo.geneontology.org/amigo/term/GO:0051015
actin filament binding	Gene Ontology	GO:0051015	1	20	0.186926	Solyc03g114000	http://amigo.geneontology.org/amigo/term/GO:0051015
cytoplasmic translation	Gene Ontology Slim	GO:0002181	1	22	0.202799	Solyc05g054580	http://amigo.geneontology.org/amigo/term/GO:0002181
RNA helicase activity	Gene Ontology Slim	GO:0003724	1	22	0.202799	Solyc10g085790	http://amigo.geneontology.org/amigo/term/GO:0003724
cytoplasmic translation	Gene Ontology	GO:0002181	1	22	0.202799	Solyc05g054580	http://amigo.geneontology.org/amigo/term/GO:0002181
RNA helicase activity	Gene Ontology	GO:0003724	1	22	0.202799	Solyc10g085790	http://amigo.geneontology.org/amigo/term/GO:0003724
proteolysis	Gene Ontology Slim	GO:0006508	1	24	0.218364	Solyc04g076190	http://amigo.geneontology.org/amigo/term/GO:0006508
oxidoreductase activity, acting on the CH-OH group of donors, NAD or NADP as acceptor	Gene Ontology Slim	GO:0016616	1	24	0.218364	Solyc08g080140	http://amigo.geneontology.org/amigo/term/GO:0016616
oxidoreductase activity, acting on the CH-OH group of donors, NAD or NADP as acceptor	Gene Ontology	GO:0016616	1	24	0.218364	Solyc08g080140	http://amigo.geneontology.org/amigo/term/GO:0016616
proteolysis	Gene Ontology	GO:0006508	1	24	0.218364	Solyc04g076190	http://amigo.geneontology.org/amigo/term/GO:0006508
endocytosis	Gene Ontology Slim	GO:0006897	1	26	0.233626	Solyc12g098740	http://amigo.geneontology.org/amigo/term/GO:0006897
endocytosis	Gene Ontology	GO:0006897	1	26	0.233626	Solyc12g098740	http://amigo.geneontology.org/amigo/term/GO:0006897
nuclear chromatin	Gene Ontology Slim	GO:0000790	1	27	0.241145	Solyc03g005227	http://amigo.geneontology.org/amigo/term/GO:0000790
nuclear chromatin	Gene Ontology	GO:0000790	1	27	0.241145	Solyc03g005227	http://amigo.geneontology.org/amigo/term/GO:0000790
oxidoreductase activity	Gene Ontology Slim	GO:0016491	2	95	0.246028	Solyc08g080140|Solyc09g011240	http://amigo.geneontology.org/amigo/term/GO:0016491
oxidoreductase activity	Gene Ontology	GO:0016491	2	95	0.246028	Solyc08g080140|Solyc09g011240	http://amigo.geneontology.org/amigo/term/GO:0016491
regulation of gene expression	Gene Ontology Slim	GO:0010468	1	31	0.270493	Solyc02g092550	http://amigo.geneontology.org/amigo/term/GO:0010468
regulation of gene expression	Gene Ontology	GO:0010468	1	31	0.270493	Solyc02g092550	http://amigo.geneontology.org/amigo/term/GO:0010468
response to light stimulus	Gene Ontology Slim	GO:0009416	1	32	0.277651	Solyc01g105050	http://amigo.geneontology.org/amigo/term/GO:0009416
response to light stimulus	Gene Ontology	GO:0009416	1	32	0.277651	Solyc01g105050	http://amigo.geneontology.org/amigo/term/GO:0009416
positive regulation of transcription by RNA polymerase II	Gene Ontology Slim	GO:0045944	1	33	0.28474	Solyc08g023280	http://amigo.geneontology.org/amigo/term/GO:0045944
positive regulation of transcription by RNA polymerase II	Gene Ontology	GO:0045944	1	33	0.28474	Solyc08g023280	http://amigo.geneontology.org/amigo/term/GO:0045944
calcium ion binding	Gene Ontology Slim	GO:0005509	1	35	0.29871	Solyc10g077005	http://amigo.geneontology.org/amigo/term/GO:0005509
calcium ion binding	Gene Ontology	GO:0005509	1	35	0.29871	Solyc10g077005	http://amigo.geneontology.org/amigo/term/GO:0005509
endoplasmic reticulum to Golgi vesicle-mediated transport	Gene Ontology Slim	GO:0006888	1	36	0.305592	Solyc01g010940	http://amigo.geneontology.org/amigo/term/GO:0006888
unfolded protein binding	Gene Ontology Slim	GO:0051082	1	36	0.305592	Solyc02g080410	http://amigo.geneontology.org/amigo/term/GO:0051082
unfolded protein binding	Gene Ontology	GO:0051082	1	36	0.305592	Solyc02g080410	http://amigo.geneontology.org/amigo/term/GO:0051082
endoplasmic reticulum to Golgi vesicle-mediated transport	Gene Ontology	GO:0006888	1	36	0.305592	Solyc01g010940	http://amigo.geneontology.org/amigo/term/GO:0006888
nucleolus	Gene Ontology Slim	GO:0005730	1	38	0.319156	Solyc11g005570	http://amigo.geneontology.org/amigo/term/GO:0005730
nucleolus	Gene Ontology	GO:0005730	1	38	0.319156	Solyc11g005570	http://amigo.geneontology.org/amigo/term/GO:0005730
ubiquitin-protein transferase activity	Gene Ontology Slim	GO:0004842	1	39	0.325839	Solyc08g023280	http://amigo.geneontology.org/amigo/term/GO:0004842
ubiquitin-protein transferase activity	Gene Ontology	GO:0004842	1	39	0.325839	Solyc08g023280	http://amigo.geneontology.org/amigo/term/GO:0004842
hydrolase activity	Gene Ontology Slim	GO:0016787	1	41	0.339009	Solyc02g069800	http://amigo.geneontology.org/amigo/term/GO:0016787
hydrolase activity	Gene Ontology	GO:0016787	1	41	0.339009	Solyc02g069800	http://amigo.geneontology.org/amigo/term/GO:0016787
intracellular protein transport	Gene Ontology Slim	GO:0006886	1	50	0.395171	Solyc01g010940	http://amigo.geneontology.org/amigo/term/GO:0006886
intracellular protein transport	Gene Ontology	GO:0006886	1	50	0.395171	Solyc01g010940	http://amigo.geneontology.org/amigo/term/GO:0006886
endosome	Gene Ontology Slim	GO:0005768	1	52	0.40699	Solyc12g098740	http://amigo.geneontology.org/amigo/term/GO:0005768
endosome	Gene Ontology	GO:0005768	1	52	0.40699	Solyc12g098740	http://amigo.geneontology.org/amigo/term/GO:0005768
DNA binding	Gene Ontology Slim	GO:0003677	1	53	0.412814	Solyc03g005227	http://amigo.geneontology.org/amigo/term/GO:0003677
DNA binding	Gene Ontology	GO:0003677	1	53	0.412814	Solyc03g005227	http://amigo.geneontology.org/amigo/term/GO:0003677
chloroplast	Gene Ontology Slim	GO:0009507	2	151	0.443341	Solyc04g077130|Solyc03g097470	http://amigo.geneontology.org/amigo/term/GO:0009507
chloroplast	Gene Ontology	GO:0009507	2	151	0.443341	Solyc04g077130|Solyc03g097470	http://amigo.geneontology.org/amigo/term/GO:0009507
plasmodesma	Gene Ontology Slim	GO:0009506	1	61	0.457394	Solyc02g088660	http://amigo.geneontology.org/amigo/term/GO:0009506
plasmodesma	Gene Ontology	GO:0009506	1	61	0.457394	Solyc02g088660	http://amigo.geneontology.org/amigo/term/GO:0009506
Golgi apparatus	Gene Ontology Slim	GO:0005794	2	157	0.462969	Solyc01g091280|Solyc01g010940	http://amigo.geneontology.org/amigo/term/GO:0005794
Golgi apparatus	Gene Ontology	GO:0005794	2	157	0.462969	Solyc01g091280|Solyc01g010940	http://amigo.geneontology.org/amigo/term/GO:0005794
intracellular membrane-bounded organelle	Gene Ontology Slim	GO:0043231	1	81	0.554636	Solyc12g098740	http://amigo.geneontology.org/amigo/term/GO:0043231
intracellular membrane-bounded organelle	Gene Ontology	GO:0043231	1	81	0.554636	Solyc12g098740	http://amigo.geneontology.org/amigo/term/GO:0043231
cytoplasm	Gene Ontology Slim	GO:0005737	6	622	0.581836	Solyc07g066470|Solyc06g061180|Solyc10g082030|Solyc04g071565|Solyc11g066040|Solyc01g009990	http://amigo.geneontology.org/amigo/term/GO:0005737
cytoplasm	Gene Ontology	GO:0005737	6	622	0.581836	Solyc07g066470|Solyc06g061180|Solyc10g082030|Solyc04g071565|Solyc11g066040|Solyc01g009990	http://amigo.geneontology.org/amigo/term/GO:0005737
plasma membrane	Gene Ontology Slim	GO:0005886	3	316	0.607132	Solyc08g023280|Solyc03g114000|Solyc12g098740	http://amigo.geneontology.org/amigo/term/GO:0005886
plasma membrane	Gene Ontology	GO:0005886	3	316	0.607132	Solyc08g023280|Solyc03g114000|Solyc12g098740	http://amigo.geneontology.org/amigo/term/GO:0005886
nucleus	Gene Ontology Slim	GO:0005634	8	853	0.610273	Solyc10g085790|Solyc11g012510|Solyc08g062820|Solyc01g102910|Solyc06g061180|Solyc01g110530|Solyc06g068050|Solyc11g066040	http://amigo.geneontology.org/amigo/term/GO:0005634
nucleus	Gene Ontology	GO:0005634	8	853	0.610273	Solyc10g085790|Solyc11g012510|Solyc08g062820|Solyc01g102910|Solyc06g061180|Solyc01g110530|Solyc06g068050|Solyc11g066040	http://amigo.geneontology.org/amigo/term/GO:0005634
membrane	Gene Ontology Slim	GO:0016020	2	222	0.646927	Solyc08g080340|Solyc10g086120	http://amigo.geneontology.org/amigo/term/GO:0016020
membrane	Gene Ontology	GO:0016020	2	222	0.646927	Solyc08g080340|Solyc10g086120	http://amigo.geneontology.org/amigo/term/GO:0016020
regulation of transcription, DNA-templated	Gene Ontology Slim	GO:0006355	1	107	0.65555	Solyc11g012510	http://amigo.geneontology.org/amigo/term/GO:0006355
regulation of transcription, DNA-templated	Gene Ontology	GO:0006355	1	107	0.65555	Solyc11g012510	http://amigo.geneontology.org/amigo/term/GO:0006355
sequence-specific DNA binding	Gene Ontology Slim	GO:0043565	1	132	0.731009	Solyc11g012510	http://amigo.geneontology.org/amigo/term/GO:0043565
sequence-specific DNA binding	Gene Ontology	GO:0043565	1	132	0.731009	Solyc11g012510	http://amigo.geneontology.org/amigo/term/GO:0043565
DNA-binding transcription factor activity	Gene Ontology Slim	GO:0003700	1	159	0.794101	Solyc11g012510	http://amigo.geneontology.org/amigo/term/GO:0003700
DNA-binding transcription factor activity	Gene Ontology	GO:0003700	1	159	0.794101	Solyc11g012510	http://amigo.geneontology.org/amigo/term/GO:0003700
--------------------

## Sheet: KEGG pathways up in miR319
##Databases: Gene Ontology Slim, KEGG PATHWAY, Gene Ontology
##Statistical test method: hypergeometric test / Fisher's exact test
#Term	Database	ID	Input number	Background number	P-Value	Input	Hyperlink
Metabolic pathways	KEGG PATHWAY	sly01100	69	2483	4.19714e-07	Solyc03g123370|Solyc02g093430|Solyc01g068120|Solyc09g090700|Solyc09g072700|Solyc09g065540|Solyc11g042460|Solyc04g082670|Solyc06g082490|Solyc06g007180|Solyc11g010990|Solyc10g086730|Solyc03g111140|Solyc07g007790|Solyc04g015530|Solyc01g091950|Solyc02g080220|Solyc08g008580|Solyc08g006150|Solyc10g077040|Solyc12g049540|Solyc03g058430|Solyc01g091170|Solyc02g083830|Solyc04g017700|Solyc03g098020|Solyc01g1…	http://www.genome.jp/kegg-bin/show_pathway?sly01100/sly:101246870%09red/sly:101243641%09red/sly:101250481%09red/sly:100134880%09red/sly:101254112%09red/sly:543605%09red/sly:101251456%09red/sly:101266745%09red/sly:101259781%09red/sly:543516%09red/sly:101258937%09red/sly:101266629%09red/sly:101267493%09red/sly:100147726%09red/sly:101263363%09red/sly:100191110%09red/sly:101248511%09red/sly:101256371…
Autophagy - other	KEGG PATHWAY	sly04136	5	36	0.000311711	Solyc10g006270|Solyc07g064680|Solyc02g036380|Solyc06g034160|Solyc02g080590	http://www.genome.jp/kegg-bin/show_pathway?sly04136/sly:101246095%09red/sly:101249556%09red/sly:100736468%09red/sly:101261376%09red/sly:101251945%09red
Valine, leucine and isoleucine degradation	KEGG PATHWAY	sly00280	5	66	0.00379394	Solyc09g065540|Solyc04g063350|Solyc10g085630|Solyc01g108030|Solyc11g065070	http://www.genome.jp/kegg-bin/show_pathway?sly00280/sly:101263871%09red/sly:101248347%09red/sly:101254378%09red/sly:543993%09red/sly:101262668%09red
Carbon metabolism	KEGG PATHWAY	sly01200	11	283	0.00415047	Solyc02g086880|Solyc01g110360|Solyc04g071340|Solyc03g111140|Solyc10g086730|Solyc10g008110|Solyc01g111630|Solyc10g085200|Solyc10g085630|Solyc02g085950|Solyc12g011000	http://www.genome.jp/kegg-bin/show_pathway?sly01200/sly:101246870%09red/sly:101243641%09red/sly:544250%09red/sly:101248347%09red/sly:101267103%09red/sly:101268337%09red/sly:101260902%09red/sly:101266629%09red/sly:100191110%09red/sly:101264273%09red/sly:101250354%09red
Glyoxylate and dicarboxylate metabolism	KEGG PATHWAY	sly00630	5	77	0.00698531	Solyc01g111630|Solyc02g085950|Solyc03g111140|Solyc12g011000|Solyc02g086880	http://www.genome.jp/kegg-bin/show_pathway?sly00630/sly:101268337%09red/sly:101267103%09red/sly:544250%09red/sly:101260902%09red/sly:100191110%09red
Propanoate metabolism	KEGG PATHWAY	sly00640	4	50	0.00790993	Solyc04g063350|Solyc10g008110|Solyc10g085200|Solyc10g085630	http://www.genome.jp/kegg-bin/show_pathway?sly00640/sly:101243641%09red/sly:101254378%09red/sly:101250354%09red/sly:101248347%09red
Porphyrin and chlorophyll metabolism	KEGG PATHWAY	sly00860	4	50	0.00790993	Solyc09g014760|Solyc07g024000|Solyc01g080860|Solyc10g077040	http://www.genome.jp/kegg-bin/show_pathway?sly00860/sly:101251220%09red/sly:101246752%09red/sly:101258872%09red/sly:101257518%09red
Glycosylphosphatidylinositol (GPI)-anchor biosynthesis	KEGG PATHWAY	sly00563	3	26	0.00846643	Solyc04g017700|Solyc11g017400|Solyc02g083260	http://www.genome.jp/kegg-bin/show_pathway?sly00563/sly:101265988%09red/sly:101253473%09red/sly:101248350%09red
Biosynthesis of unsaturated fatty acids	KEGG PATHWAY	sly01040	3	26	0.00846643	Solyc10g008110|Solyc03g058430|Solyc10g085200	http://www.genome.jp/kegg-bin/show_pathway?sly01040/sly:101243641%09red/sly:101250481%09red/sly:101250354%09red
Butanoate metabolism	KEGG PATHWAY	sly00650	3	30	0.0121126	Solyc11g065070|Solyc07g061940|Solyc09g090700	http://www.genome.jp/kegg-bin/show_pathway?sly00650/sly:101263871%09red/sly:100147726%09red/sly:101254112%09red
Biosynthesis of secondary metabolites	KEGG PATHWAY	sly01110	29	1252	0.0132601	Solyc06g007180|Solyc11g010990|Solyc10g086730|Solyc03g111140|Solyc10g077040|Solyc01g091170|Solyc04g063350|Solyc01g110360|Solyc04g071340|Solyc07g061940|Solyc10g046820|Solyc04g083160|Solyc09g072700|Solyc10g085200|Solyc02g084800|Solyc02g085950|Solyc12g011000|Solyc10g008110|Solyc07g017610|Solyc07g056160|Solyc09g059040|Solyc08g081030|Solyc01g111630|Solyc09g014760|Solyc01g080860|Solyc11g013110|Solyc07g0…	http://www.genome.jp/kegg-bin/show_pathway?sly01110/sly:101246870%09red/sly:101243641%09red/sly:101254112%09red/sly:101267112%09red/sly:101266629%09red/sly:100191110%09red/sly:101243822%09red/sly:101246752%09red/sly:101254378%09red/sly:101264273%09red/sly:544271%09red/sly:101267103%09red/sly:101268337%09red/sly:101245157%09red/sly:101260902%09red/sly:101258872%09red/sly:543875%09red/sly:101257518…
N-Glycan biosynthesis	KEGG PATHWAY	sly00510	3	44	0.0310277	Solyc02g093430|Solyc04g082670|Solyc06g082490	http://www.genome.jp/kegg-bin/show_pathway?sly00510/sly:101260885%09red/sly:101264927%09red/sly:101245960%09red
Carbon fixation in photosynthetic organisms	KEGG PATHWAY	sly00710	4	80	0.0344508	Solyc04g071340|Solyc10g086730|Solyc01g110360|Solyc02g085950	http://www.genome.jp/kegg-bin/show_pathway?sly00710/sly:101246870%09red/sly:101264273%09red/sly:101268337%09red/sly:101266629%09red
Fatty acid metabolism	KEGG PATHWAY	sly01212	4	83	0.0384379	Solyc10g008110|Solyc01g006450|Solyc03g058430|Solyc10g085200	http://www.genome.jp/kegg-bin/show_pathway?sly01212/sly:101248511%09red/sly:101243641%09red/sly:101250481%09red/sly:101250354%09red
alpha-Linolenic acid metabolism	KEGG PATHWAY	sly00592	3	53	0.0482534	Solyc10g008110|Solyc09g059040|Solyc10g085200	http://www.genome.jp/kegg-bin/show_pathway?sly00592/sly:101243641%09red/sly:101243822%09red/sly:101250354%09red
Alanine, aspartate and glutamate metabolism	KEGG PATHWAY	sly00250	3	55	0.0525997	Solyc04g078460|Solyc06g007180|Solyc09g090700	http://www.genome.jp/kegg-bin/show_pathway?sly00250/sly:543875%09red/sly:100147726%09red/sly:101245157%09red
Peroxisome	KEGG PATHWAY	sly04146	4	93	0.0535542	Solyc10g008110|Solyc11g065070|Solyc10g085200|Solyc06g066570	http://www.genome.jp/kegg-bin/show_pathway?sly04146/sly:101263871%09red/sly:101243641%09red/sly:101251298%09red/sly:101250354%09red
Protein processing in endoplasmic reticulum	KEGG PATHWAY	sly04141	7	226	0.0553202	Solyc04g011430|Solyc04g082670|Solyc10g051270|Solyc06g083150|Solyc05g055160|Solyc02g087300|Solyc01g005430	http://www.genome.jp/kegg-bin/show_pathway?sly04141/sly:101265789%09red/sly:101267944%09red/sly:101254909%09red/sly:101251912%09red/sly:101262710%09red/sly:101264927%09red/sly:101248484%09red
Pentose phosphate pathway	KEGG PATHWAY	sly00030	3	57	0.0571278	Solyc10g086730|Solyc01g110360|Solyc04g071340	http://www.genome.jp/kegg-bin/show_pathway?sly00030/sly:101246870%09red/sly:101264273%09red/sly:101266629%09red
Pentose and glucuronate interconversions	KEGG PATHWAY	sly00040	5	137	0.0572143	Solyc01g068120|Solyc02g080220|Solyc04g015530|Solyc02g083830|Solyc03g116580	http://www.genome.jp/kegg-bin/show_pathway?sly00040/sly:101247806%09red/sly:101256371%09red/sly:101260787%09red/sly:101259781%09red/sly:101258937%09red
beta-Alanine metabolism	KEGG PATHWAY	sly00410	3	63	0.071766	Solyc10g008110|Solyc10g085200|Solyc10g085630	http://www.genome.jp/kegg-bin/show_pathway?sly00410/sly:101243641%09red/sly:101250354%09red/sly:101248347%09red
Arginine and proline metabolism	KEGG PATHWAY	sly00330	3	66	0.0796525	Solyc05g010420|Solyc12g038970|Solyc01g091170	http://www.genome.jp/kegg-bin/show_pathway?sly00330/sly:101267493%09red/sly:544271%09red/sly:100134880%09red
Plant hormone signal transduction	KEGG PATHWAY	sly04075	8	300	0.0828725	Solyc08g082180|Solyc04g078390|Solyc03g122190|Solyc03g120500|Solyc03g118540|Solyc05g052980|Solyc03g095780|Solyc01g098390	http://www.genome.jp/kegg-bin/show_pathway?sly04075/sly:101258886%09red/sly:543541%09red/sly:101256856%09red/sly:101253625%09red/sly:100301927%09red/sly:101244360%09red/sly:101248778%09red/sly:101243703%09red
Lipoic acid metabolism	KEGG PATHWAY	sly00785	1	5	0.0842781	Solyc04g079750	http://www.genome.jp/kegg-bin/show_pathway?sly00785/sly:101244660%09red
Diterpenoid biosynthesis	KEGG PATHWAY	sly00904	2	34	0.0964883	Solyc04g083160|Solyc10g046820	http://www.genome.jp/kegg-bin/show_pathway?sly00904/sly:101267112%09red/sly:101254497%09red
Fructose and mannose metabolism	KEGG PATHWAY	sly00051	3	73	0.0994207	Solyc10g086730|Solyc01g110360|Solyc04g071340	http://www.genome.jp/kegg-bin/show_pathway?sly00051/sly:101246870%09red/sly:101264273%09red/sly:101266629%09red
Sulfur metabolism	KEGG PATHWAY	sly00920	2	36	0.105685	Solyc02g079250|Solyc12g011440	http://www.genome.jp/kegg-bin/show_pathway?sly00920/sly:101268552%09red/sly:101251056%09red
Mismatch repair	KEGG PATHWAY	sly03430	2	40	0.124731	Solyc11g012820|Solyc02g078390	http://www.genome.jp/kegg-bin/show_pathway?sly03430/sly:101268826%09red/sly:101246010%09red
Basal transcription factors	KEGG PATHWAY	sly03022	2	41	0.129614	Solyc04g010090|Solyc02g085470	http://www.genome.jp/kegg-bin/show_pathway?sly03022/sly:101244946%09red/sly:101254048%09red
Synthesis and degradation of ketone bodies	KEGG PATHWAY	sly00072	1	9	0.136488	Solyc11g065070	http://www.genome.jp/kegg-bin/show_pathway?sly00072/sly:101263871%09red
MAPK signaling pathway - plant	KEGG PATHWAY	sly04016	5	185	0.145276	Solyc04g071160|Solyc05g052980|Solyc06g066370|Solyc08g082180|Solyc03g095780	http://www.genome.jp/kegg-bin/show_pathway?sly04016/sly:101258886%09red/sly:101248778%09red/sly:101263700%09red/sly:101256856%09red/sly:101255501%09red
C5-Branched dibasic acid metabolism	KEGG PATHWAY	sly00660	1	10	0.14907	Solyc07g061940	http://www.genome.jp/kegg-bin/show_pathway?sly00660/sly:101254112%09red
Protein export	KEGG PATHWAY	sly03060	2	45	0.149559	Solyc12g009990|Solyc05g008530	http://www.genome.jp/kegg-bin/show_pathway?sly03060/sly:101263905%09red/sly:101266797%09red
Lysine degradation	KEGG PATHWAY	sly00310	2	45	0.149559	Solyc09g090810|Solyc07g017610	http://www.genome.jp/kegg-bin/show_pathway?sly00310/sly:101267351%09red/sly:101261722%09red
Spliceosome	KEGG PATHWAY	sly03040	5	188	0.152073	Solyc03g119010|Solyc12g035130|Solyc02g083320|Solyc03g082367|Solyc11g067010	http://www.genome.jp/kegg-bin/show_pathway?sly03040/sly:101253172%09red/sly:101250862%09red/sly:101247702%09red/sly:101248651%09red/sly:101246587%09red
Ubiquitin mediated proteolysis	KEGG PATHWAY	sly04120	4	146	0.176079	Solyc04g011430|Solyc03g019730|Solyc12g013820|Solyc06g083150	http://www.genome.jp/kegg-bin/show_pathway?sly04120/sly:101254909%09red/sly:101262710%09red/sly:101249529%09red/sly:101261893%09red
Fatty acid biosynthesis	KEGG PATHWAY	sly00061	2	51	0.180483	Solyc01g006450|Solyc06g083380	http://www.genome.jp/kegg-bin/show_pathway?sly00061/sly:101248511%09red/sly:101249278%09red
Tyrosine metabolism	KEGG PATHWAY	sly00350	2	52	0.185729	Solyc12g014100|Solyc05g041200	http://www.genome.jp/kegg-bin/show_pathway?sly00350/sly:101257377%09red/sly:543605%09red
Other glycan degradation	KEGG PATHWAY	sly00511	1	14	0.197593	Solyc11g042460	http://www.genome.jp/kegg-bin/show_pathway?sly00511/sly:101265793%09red
Galactose metabolism	KEGG PATHWAY	sly00052	2	57	0.212244	Solyc08g082440|Solyc08g080570	http://www.genome.jp/kegg-bin/show_pathway?sly00052/sly:101266745%09red/sly:101254509%09red
Brassinosteroid biosynthesis	KEGG PATHWAY	sly00905	1	16	0.22081	Solyc07g056160	http://www.genome.jp/kegg-bin/show_pathway?sly00905/sly:101251900%09red
Fatty acid degradation	KEGG PATHWAY	sly00071	2	60	0.228324	Solyc10g008110|Solyc10g085200	http://www.genome.jp/kegg-bin/show_pathway?sly00071/sly:101243641%09red/sly:101250354%09red
Monoterpenoid biosynthesis	KEGG PATHWAY	sly00902	1	17	0.232166	Solyc11g010990	http://www.genome.jp/kegg-bin/show_pathway?sly00902/sly:104644298%09red
Selenocompound metabolism	KEGG PATHWAY	sly00450	1	17	0.232166	Solyc08g008580	http://www.genome.jp/kegg-bin/show_pathway?sly00450/sly:101265352%09red
Riboflavin metabolism	KEGG PATHWAY	sly00740	1	18	0.243356	Solyc08g081030	http://www.genome.jp/kegg-bin/show_pathway?sly00740/sly:101258773%09red
2-Oxocarboxylic acid metabolism	KEGG PATHWAY	sly01210	2	65	0.255281	Solyc07g061940|Solyc12g011000	http://www.genome.jp/kegg-bin/show_pathway?sly01210/sly:101260902%09red/sly:101254112%09red
Biotin metabolism	KEGG PATHWAY	sly00780	1	20	0.265252	Solyc01g006450	http://www.genome.jp/kegg-bin/show_pathway?sly00780/sly:101248511%09red
Biosynthesis of amino acids	KEGG PATHWAY	sly01230	5	238	0.280991	Solyc07g061940|Solyc01g110360|Solyc01g091170|Solyc12g011000|Solyc06g007180	http://www.genome.jp/kegg-bin/show_pathway?sly01230/sly:101246870%09red/sly:543875%09red/sly:544271%09red/sly:101260902%09red/sly:101254112%09red
mRNA surveillance pathway	KEGG PATHWAY	sly03015	3	130	0.306153	Solyc03g097990|Solyc10g085750|Solyc05g055210	http://www.genome.jp/kegg-bin/show_pathway?sly03015/sly:101246720%09red/sly:101248632%09red/sly:101248465%09red
Glycolysis / Gluconeogenesis	KEGG PATHWAY	sly00010	3	135	0.326049	Solyc10g086730|Solyc01g110360|Solyc04g071340	http://www.genome.jp/kegg-bin/show_pathway?sly00010/sly:101246870%09red/sly:101264273%09red/sly:101266629%09red
Valine, leucine and isoleucine biosynthesis	KEGG PATHWAY	sly00290	1	27	0.337025	Solyc07g061940	http://www.genome.jp/kegg-bin/show_pathway?sly00290/sly:101254112%09red
Sphingolipid metabolism	KEGG PATHWAY	sly00600	1	28	0.346691	Solyc11g042460	http://www.genome.jp/kegg-bin/show_pathway?sly00600/sly:101265793%09red
Ether lipid metabolism	KEGG PATHWAY	sly00565	1	30	0.365602	Solyc01g091950	http://www.genome.jp/kegg-bin/show_pathway?sly00565/sly:101267740%09red
Starch and sucrose metabolism	KEGG PATHWAY	sly00500	3	147	0.373687	Solyc08g077530|Solyc01g005210|Solyc07g007790	http://www.genome.jp/kegg-bin/show_pathway?sly00500/sly:101253815%09red/sly:543516%09red/sly:101259279%09red
Pantothenate and CoA biosynthesis	KEGG PATHWAY	sly00770	1	34	0.401802	Solyc07g061940	http://www.genome.jp/kegg-bin/show_pathway?sly00770/sly:101254112%09red
Nitrogen metabolism	KEGG PATHWAY	sly00910	1	34	0.401802	Solyc02g086820	http://www.genome.jp/kegg-bin/show_pathway?sly00910/sly:543803%09red
Arginine biosynthesis	KEGG PATHWAY	sly00220	1	38	0.435941	Solyc01g091170	http://www.genome.jp/kegg-bin/show_pathway?sly00220/sly:544271%09red
SNARE interactions in vesicular transport	KEGG PATHWAY	sly04130	1	39	0.444168	Solyc02g069380	http://www.genome.jp/kegg-bin/show_pathway?sly04130/sly:101246592%09red
RNA transport	KEGG PATHWAY	sly03013	3	169	0.458849	Solyc10g085750|Solyc10g080660|Solyc02g087300	http://www.genome.jp/kegg-bin/show_pathway?sly03013/sly:101248632%09red/sly:101265789%09red/sly:101267073%09red
Circadian rhythm - plant	KEGG PATHWAY	sly04712	1	46	0.498497	Solyc06g061000	http://www.genome.jp/kegg-bin/show_pathway?sly04712/sly:101246833%09red
Ubiquinone and other terpenoid-quinone biosynthesis	KEGG PATHWAY	sly00130	1	47	0.505813	Solyc05g041200	http://www.genome.jp/kegg-bin/show_pathway?sly00130/sly:101257377%09red
Cyanoamino acid metabolism	KEGG PATHWAY	sly00460	1	48	0.513023	Solyc04g078460	http://www.genome.jp/kegg-bin/show_pathway?sly00460/sly:101245157%09red
Glutathione metabolism	KEGG PATHWAY	sly00480	2	117	0.519112	Solyc08g006150|Solyc05g006730	http://www.genome.jp/kegg-bin/show_pathway?sly00480/sly:101250402%09red/sly:101259958%09red
Cysteine and methionine metabolism	KEGG PATHWAY	sly00270	2	117	0.519112	Solyc08g008580|Solyc05g010420	http://www.genome.jp/kegg-bin/show_pathway?sly00270/sly:101265352%09red/sly:100134880%09red
DNA replication	KEGG PATHWAY	sly03030	1	50	0.527129	Solyc11g012820	http://www.genome.jp/kegg-bin/show_pathway?sly03030/sly:101268826%09red
Plant-pathogen interaction	KEGG PATHWAY	sly04626	3	189	0.531729	Solyc06g066370|Solyc07g066220|Solyc01g010020	http://www.genome.jp/kegg-bin/show_pathway?sly04626/sly:778199%09red/sly:101262447%09red/sly:101255501%09red
Proteasome	KEGG PATHWAY	sly03050	1	51	0.534028	Solyc02g081700	http://www.genome.jp/kegg-bin/show_pathway?sly03050/sly:101257034%09red
Flavonoid biosynthesis	KEGG PATHWAY	sly00941	1	56	0.567048	Solyc11g013110	http://www.genome.jp/kegg-bin/show_pathway?sly00941/sly:101249699%09red
Citrate cycle (TCA cycle)	KEGG PATHWAY	sly00020	1	58	0.579592	Solyc12g011000	http://www.genome.jp/kegg-bin/show_pathway?sly00020/sly:101260902%09red
Terpenoid backbone biosynthesis	KEGG PATHWAY	sly00900	1	58	0.579592	Solyc02g082260	http://www.genome.jp/kegg-bin/show_pathway?sly00900/sly:543702%09red
Phenylalanine metabolism	KEGG PATHWAY	sly00360	1	59	0.585728	Solyc05g041200	http://www.genome.jp/kegg-bin/show_pathway?sly00360/sly:101257377%09red
Amino sugar and nucleotide sugar metabolism	KEGG PATHWAY	sly00520	2	134	0.591374	Solyc08g082440|Solyc08g080570	http://www.genome.jp/kegg-bin/show_pathway?sly00520/sly:101266745%09red/sly:101254509%09red
Nucleotide excision repair	KEGG PATHWAY	sly03420	1	60	0.591774	Solyc11g012820	http://www.genome.jp/kegg-bin/show_pathway?sly03420/sly:101268826%09red
Glycine, serine and threonine metabolism	KEGG PATHWAY	sly00260	1	67	0.631703	Solyc01g111630	http://www.genome.jp/kegg-bin/show_pathway?sly00260/sly:100191110%09red
Oxidative phosphorylation	KEGG PATHWAY	sly00190	2	155	0.669062	Solyc01g080860|Solyc09g010380	http://www.genome.jp/kegg-bin/show_pathway?sly00190/sly:101251220%09red/sly:101266444%09red
Inositol phosphate metabolism	KEGG PATHWAY	sly00562	1	75	0.672586	Solyc12g049540	http://www.genome.jp/kegg-bin/show_pathway?sly00562/sly:101260799%09red
Photosynthesis	KEGG PATHWAY	sly00195	1	84	0.713192	Solyc10g075160	http://www.genome.jp/kegg-bin/show_pathway?sly00195/sly:101265784%09red
Ribosome biogenesis in eukaryotes	KEGG PATHWAY	sly03008	1	86	0.72151	Solyc06g061000	http://www.genome.jp/kegg-bin/show_pathway?sly03008/sly:101246833%09red
Glycerolipid metabolism	KEGG PATHWAY	sly00561	1	86	0.72151	Solyc03g098020	http://www.genome.jp/kegg-bin/show_pathway?sly00561/sly:101249534%09red
Pyruvate metabolism	KEGG PATHWAY	sly00620	1	97	0.763137	Solyc03g111140	http://www.genome.jp/kegg-bin/show_pathway?sly00620/sly:101267103%09red
Purine metabolism	KEGG PATHWAY	sly00230	1	97	0.763137	Solyc03g123370	http://www.genome.jp/kegg-bin/show_pathway?sly00230/sly:101251456%09red
Glycerophospholipid metabolism	KEGG PATHWAY	sly00564	1	105	0.789456	Solyc01g091950	http://www.genome.jp/kegg-bin/show_pathway?sly00564/sly:101267740%09red
RNA degradation	KEGG PATHWAY	sly03018	1	119	0.828687	Solyc10g085750	http://www.genome.jp/kegg-bin/show_pathway?sly03018/sly:101248632%09red
Phenylpropanoid biosynthesis	KEGG PATHWAY	sly00940	2	222	0.839924	Solyc09g072700|Solyc02g084800	http://www.genome.jp/kegg-bin/show_pathway?sly00940/sly:101248236%09red/sly:101244438%09red
Endocytosis	KEGG PATHWAY	sly04144	1	188	0.938084	Solyc10g006850	http://www.genome.jp/kegg-bin/show_pathway?sly04144/sly:101245592%09red
Ribosome	KEGG PATHWAY	sly03010	2	365	0.97121	Solyc08g083120|Solyc02g082500	http://www.genome.jp/kegg-bin/show_pathway?sly03010/sly:101261681%09red/sly:101265661%09red
--------------------
#Term	Database	ID	Input number	Background number	P-Value	Input	Hyperlink
--------------------
#Term	Database	ID	Input number	Background number	P-Value	Input	Hyperlink
cytoplasm	Gene Ontology Slim	GO:0005737	21	622	0.000555509	Solyc12g014100|Solyc01g005210|Solyc08g082180|Solyc01g108020|Solyc01g097520|Solyc08g082320|Solyc02g078480|Solyc05g049970|Solyc10g083650|Solyc03g112770|Solyc12g035130|Solyc03g111140|Solyc07g017610|Solyc04g078000|Solyc06g083150|Solyc01g106060|Solyc01g098390|Solyc04g078460|Solyc06g061000|Solyc01g009970|Solyc02g081700	http://amigo.geneontology.org/amigo/term/GO:0005737
cytoplasm	Gene Ontology	GO:0005737	21	622	0.000555509	Solyc12g014100|Solyc01g005210|Solyc08g082180|Solyc01g108020|Solyc01g097520|Solyc08g082320|Solyc02g078480|Solyc05g049970|Solyc10g083650|Solyc03g112770|Solyc12g035130|Solyc03g111140|Solyc07g017610|Solyc04g078000|Solyc06g083150|Solyc01g106060|Solyc01g098390|Solyc04g078460|Solyc06g061000|Solyc01g009970|Solyc02g081700	http://amigo.geneontology.org/amigo/term/GO:0005737
nucleus	Gene Ontology Slim	GO:0005634	24	853	0.00257207	Solyc08g082180|Solyc12g089240|Solyc04g078420|Solyc12g035130|Solyc05g052980|Solyc03g122190|Solyc08g036640|Solyc10g080960|Solyc02g085470|Solyc02g078480|Solyc05g049970|Solyc08g008220|Solyc07g066260|Solyc10g078730|Solyc01g098390|Solyc05g006980|Solyc02g081700|Solyc06g068870|Solyc07g018010|Solyc06g051660|Solyc02g089020|Solyc04g071160|Solyc06g061000|Solyc05g012050	http://amigo.geneontology.org/amigo/term/GO:0005634
nucleus	Gene Ontology	GO:0005634	24	853	0.00257207	Solyc08g082180|Solyc12g089240|Solyc04g078420|Solyc12g035130|Solyc05g052980|Solyc03g122190|Solyc08g036640|Solyc10g080960|Solyc02g085470|Solyc02g078480|Solyc05g049970|Solyc08g008220|Solyc07g066260|Solyc10g078730|Solyc01g098390|Solyc05g006980|Solyc02g081700|Solyc06g068870|Solyc07g018010|Solyc06g051660|Solyc02g089020|Solyc04g071160|Solyc06g061000|Solyc05g012050	http://amigo.geneontology.org/amigo/term/GO:0005634
cytosol	Gene Ontology Slim	GO:0005829	12	316	0.0033716	Solyc09g010380|Solyc01g005210|Solyc05g010420|Solyc05g041200|Solyc01g110360|Solyc05g052980|Solyc06g007180|Solyc01g111630|Solyc01g106060|Solyc07g066260|Solyc02g087300|Solyc08g082440	http://amigo.geneontology.org/amigo/term/GO:0005829
cytosol	Gene Ontology	GO:0005829	12	316	0.0033716	Solyc09g010380|Solyc01g005210|Solyc05g010420|Solyc05g041200|Solyc01g110360|Solyc05g052980|Solyc06g007180|Solyc01g111630|Solyc01g106060|Solyc07g066260|Solyc02g087300|Solyc08g082440	http://amigo.geneontology.org/amigo/term/GO:0005829
response to wounding	Gene Ontology Slim	GO:0009611	2	7	0.00712091	Solyc08g036640|Solyc03g122190	http://amigo.geneontology.org/amigo/term/GO:0009611
regulation of defense response	Gene Ontology Slim	GO:0031347	2	7	0.00712091	Solyc08g036640|Solyc03g122190	http://amigo.geneontology.org/amigo/term/GO:0031347
response to wounding	Gene Ontology	GO:0009611	2	7	0.00712091	Solyc08g036640|Solyc03g122190	http://amigo.geneontology.org/amigo/term/GO:0009611
regulation of defense response	Gene Ontology	GO:0031347	2	7	0.00712091	Solyc08g036640|Solyc03g122190	http://amigo.geneontology.org/amigo/term/GO:0031347
protein kinase regulator activity	Gene Ontology Slim	GO:0019887	2	8	0.00881583	Solyc02g078480|Solyc06g061000	http://amigo.geneontology.org/amigo/term/GO:0019887
protein kinase regulator activity	Gene Ontology	GO:0019887	2	8	0.00881583	Solyc02g078480|Solyc06g061000	http://amigo.geneontology.org/amigo/term/GO:0019887
ubiquitin protein ligase activity	Gene Ontology Slim	GO:0061630	4	52	0.00898079	Solyc05g014230|Solyc10g051270|Solyc01g087030|Solyc06g083150	http://amigo.geneontology.org/amigo/term/GO:0061630
ubiquitin protein ligase activity	Gene Ontology	GO:0061630	4	52	0.00898079	Solyc05g014230|Solyc10g051270|Solyc01g087030|Solyc06g083150	http://amigo.geneontology.org/amigo/term/GO:0061630
regulation of jasmonic acid mediated signaling pathway	Gene Ontology Slim	GO:2000022	2	10	0.0126837	Solyc08g036640|Solyc03g122190	http://amigo.geneontology.org/amigo/term/GO:2000022
spindle assembly	Gene Ontology Slim	GO:0051225	2	10	0.0126837	Solyc04g078000|Solyc02g092950	http://amigo.geneontology.org/amigo/term/GO:0051225
spindle assembly	Gene Ontology	GO:0051225	2	10	0.0126837	Solyc04g078000|Solyc02g092950	http://amigo.geneontology.org/amigo/term/GO:0051225
regulation of jasmonic acid mediated signaling pathway	Gene Ontology	GO:2000022	2	10	0.0126837	Solyc08g036640|Solyc03g122190	http://amigo.geneontology.org/amigo/term/GO:2000022
protein polyubiquitination	Gene Ontology Slim	GO:0000209	3	31	0.0131438	Solyc04g011430|Solyc06g083150|Solyc08g008220	http://amigo.geneontology.org/amigo/term/GO:0000209
protein polyubiquitination	Gene Ontology	GO:0000209	3	31	0.0131438	Solyc04g011430|Solyc06g083150|Solyc08g008220	http://amigo.geneontology.org/amigo/term/GO:0000209
mediator complex	Gene Ontology Slim	GO:0016592	2	13	0.0196067	Solyc08g006670|Solyc06g008010	http://amigo.geneontology.org/amigo/term/GO:0016592
cell redox homeostasis	Gene Ontology Slim	GO:0045454	2	13	0.0196067	Solyc01g108020|Solyc10g083650	http://amigo.geneontology.org/amigo/term/GO:0045454
cell redox homeostasis	Gene Ontology	GO:0045454	2	13	0.0196067	Solyc01g108020|Solyc10g083650	http://amigo.geneontology.org/amigo/term/GO:0045454
mediator complex	Gene Ontology	GO:0016592	2	13	0.0196067	Solyc08g006670|Solyc06g008010	http://amigo.geneontology.org/amigo/term/GO:0016592
cellular response to oxidative stress	Gene Ontology Slim	GO:0034599	2	16	0.027763	Solyc03g112770|Solyc10g083650	http://amigo.geneontology.org/amigo/term/GO:0034599
cellular response to oxidative stress	Gene Ontology	GO:0034599	2	16	0.027763	Solyc03g112770|Solyc10g083650	http://amigo.geneontology.org/amigo/term/GO:0034599
ribosomal large subunit assembly	Gene Ontology Slim	GO:0000027	2	18	0.0338269	Solyc04g016380|Solyc02g082500	http://amigo.geneontology.org/amigo/term/GO:0000027
ribosomal large subunit assembly	Gene Ontology	GO:0000027	2	18	0.0338269	Solyc04g016380|Solyc02g082500	http://amigo.geneontology.org/amigo/term/GO:0000027
mitochondrion	Gene Ontology Slim	GO:0005739	6	159	0.034295	Solyc04g076670|Solyc06g008220|Solyc01g108030|Solyc02g086880|Solyc09g065540|Solyc01g080860	http://amigo.geneontology.org/amigo/term/GO:0005739
DNA-binding transcription factor activity	Gene Ontology Slim	GO:0003700	6	159	0.034295	Solyc10g080960|Solyc06g068870|Solyc07g018010|Solyc02g089020|Solyc04g071160|Solyc06g069760	http://amigo.geneontology.org/amigo/term/GO:0003700
mitochondrion	Gene Ontology	GO:0005739	6	159	0.034295	Solyc04g076670|Solyc06g008220|Solyc01g108030|Solyc02g086880|Solyc09g065540|Solyc01g080860	http://amigo.geneontology.org/amigo/term/GO:0005739
DNA-binding transcription factor activity	Gene Ontology	GO:0003700	6	159	0.034295	Solyc10g080960|Solyc06g068870|Solyc07g018010|Solyc02g089020|Solyc04g071160|Solyc06g069760	http://amigo.geneontology.org/amigo/term/GO:0003700
ubiquitin conjugating enzyme activity	Gene Ontology Slim	GO:0061631	2	19	0.0370341	Solyc04g011430|Solyc08g008220	http://amigo.geneontology.org/amigo/term/GO:0061631
ubiquitin conjugating enzyme activity	Gene Ontology	GO:0061631	2	19	0.0370341	Solyc04g011430|Solyc08g008220	http://amigo.geneontology.org/amigo/term/GO:0061631
microtubule binding	Gene Ontology Slim	GO:0008017	2	24	0.054666	Solyc04g078000|Solyc02g092950	http://amigo.geneontology.org/amigo/term/GO:0008017
microtubule binding	Gene Ontology	GO:0008017	2	24	0.054666	Solyc04g078000|Solyc02g092950	http://amigo.geneontology.org/amigo/term/GO:0008017
ubiquitin-dependent protein catabolic process	Gene Ontology Slim	GO:0006511	3	57	0.0571278	Solyc04g011430|Solyc10g051270|Solyc08g008220	http://amigo.geneontology.org/amigo/term/GO:0006511
ubiquitin-dependent protein catabolic process	Gene Ontology	GO:0006511	3	57	0.0571278	Solyc04g011430|Solyc10g051270|Solyc08g008220	http://amigo.geneontology.org/amigo/term/GO:0006511
SCF-dependent proteasomal ubiquitin-dependent protein catabolic process	Gene Ontology Slim	GO:0031146	2	27	0.0663886	Solyc02g089310|Solyc05g015520	http://amigo.geneontology.org/amigo/term/GO:0031146
SCF-dependent proteasomal ubiquitin-dependent protein catabolic process	Gene Ontology	GO:0031146	2	27	0.0663886	Solyc02g089310|Solyc05g015520	http://amigo.geneontology.org/amigo/term/GO:0031146
regulation of transcription, DNA-templated	Gene Ontology Slim	GO:0006355	4	107	0.0793529	Solyc07g018010|Solyc04g078420|Solyc06g068870|Solyc12g089240	http://amigo.geneontology.org/amigo/term/GO:0006355
regulation of transcription, DNA-templated	Gene Ontology	GO:0006355	4	107	0.0793529	Solyc07g018010|Solyc04g078420|Solyc06g068870|Solyc12g089240	http://amigo.geneontology.org/amigo/term/GO:0006355
adenosylmethionine decarboxylase activity	Gene Ontology Slim	GO:0004014	1	5	0.0842781	Solyc05g010420	http://amigo.geneontology.org/amigo/term/GO:0004014
protein disulfide oxidoreductase activity	Gene Ontology Slim	GO:0015035	1	5	0.0842781	Solyc01g108020	http://amigo.geneontology.org/amigo/term/GO:0015035
spermine biosynthetic process	Gene Ontology Slim	GO:0006597	1	5	0.0842781	Solyc05g010420	http://amigo.geneontology.org/amigo/term/GO:0006597
oxidoreductase activity, acting on a sulfur group of donors, disulfide as acceptor	Gene Ontology Slim	GO:0016671	1	5	0.0842781	Solyc01g108020	http://amigo.geneontology.org/amigo/term/GO:0016671
protein-disulfide reductase activity	Gene Ontology Slim	GO:0047134	1	5	0.0842781	Solyc01g108020	http://amigo.geneontology.org/amigo/term/GO:0047134
chloroplast thylakoid	Gene Ontology Slim	GO:0009534	1	5	0.0842781	Solyc02g081920	http://amigo.geneontology.org/amigo/term/GO:0009534
spermidine biosynthetic process	Gene Ontology Slim	GO:0008295	1	5	0.0842781	Solyc05g010420	http://amigo.geneontology.org/amigo/term/GO:0008295
chlorophyll catabolic process	Gene Ontology Slim	GO:0015996	1	5	0.0842781	Solyc07g024000	http://amigo.geneontology.org/amigo/term/GO:0015996
ribosome	Gene Ontology Slim	GO:0005840	1	5	0.0842781	Solyc02g082500	http://amigo.geneontology.org/amigo/term/GO:0005840
protein disulfide oxidoreductase activity	Gene Ontology	GO:0015035	1	5	0.0842781	Solyc01g108020	http://amigo.geneontology.org/amigo/term/GO:0015035
oxidoreductase activity, acting on a sulfur group of donors, disulfide as acceptor	Gene Ontology	GO:0016671	1	5	0.0842781	Solyc01g108020	http://amigo.geneontology.org/amigo/term/GO:0016671
chloroplast thylakoid	Gene Ontology	GO:0009534	1	5	0.0842781	Solyc02g081920	http://amigo.geneontology.org/amigo/term/GO:0009534
spermidine biosynthetic process	Gene Ontology	GO:0008295	1	5	0.0842781	Solyc05g010420	http://amigo.geneontology.org/amigo/term/GO:0008295
protein-disulfide reductase activity	Gene Ontology	GO:0047134	1	5	0.0842781	Solyc01g108020	http://amigo.geneontology.org/amigo/term/GO:0047134
spermine biosynthetic process	Gene Ontology	GO:0006597	1	5	0.0842781	Solyc05g010420	http://amigo.geneontology.org/amigo/term/GO:0006597
adenosylmethionine decarboxylase activity	Gene Ontology	GO:0004014	1	5	0.0842781	Solyc05g010420	http://amigo.geneontology.org/amigo/term/GO:0004014
ribosome	Gene Ontology	GO:0005840	1	5	0.0842781	Solyc02g082500	http://amigo.geneontology.org/amigo/term/GO:0005840
chlorophyll catabolic process	Gene Ontology	GO:0015996	1	5	0.0842781	Solyc07g024000	http://amigo.geneontology.org/amigo/term/GO:0015996
TBP-class protein binding	Gene Ontology Slim	GO:0017025	1	6	0.0976186	Solyc02g085470	http://amigo.geneontology.org/amigo/term/GO:0017025
ER-associated misfolded protein catabolic process	Gene Ontology Slim	GO:0071712	1	6	0.0976186	Solyc10g051270	http://amigo.geneontology.org/amigo/term/GO:0071712
mitochondrial mRNA modification	Gene Ontology Slim	GO:0080156	1	6	0.0976186	Solyc06g008220	http://amigo.geneontology.org/amigo/term/GO:0080156
cellular amino acid metabolic process	Gene Ontology Slim	GO:0006520	1	6	0.0976186	Solyc12g014100	http://amigo.geneontology.org/amigo/term/GO:0006520
activation of GTPase activity	Gene Ontology Slim	GO:0090630	1	6	0.0976186	Solyc07g008840	http://amigo.geneontology.org/amigo/term/GO:0090630
nucleotide-activated protein kinase complex	Gene Ontology Slim	GO:0031588	1	6	0.0976186	Solyc02g078480	http://amigo.geneontology.org/amigo/term/GO:0031588
protein neddylation	Gene Ontology Slim	GO:0045116	1	6	0.0976186	Solyc07g005060	http://amigo.geneontology.org/amigo/term/GO:0045116
cellular response to glucose starvation	Gene Ontology Slim	GO:0042149	1	6	0.0976186	Solyc02g078480	http://amigo.geneontology.org/amigo/term/GO:0042149
mitochondrion organization	Gene Ontology Slim	GO:0007005	1	6	0.0976186	Solyc04g076670	http://amigo.geneontology.org/amigo/term/GO:0007005
chaperone-mediated protein folding	Gene Ontology Slim	GO:0061077	1	6	0.0976186	Solyc05g053760	http://amigo.geneontology.org/amigo/term/GO:0061077
thioredoxin peroxidase activity	Gene Ontology Slim	GO:0008379	1	6	0.0976186	Solyc10g083650	http://amigo.geneontology.org/amigo/term/GO:0008379
AMP-activated protein kinase activity	Gene Ontology Slim	GO:0004679	1	6	0.0976186	Solyc02g078480	http://amigo.geneontology.org/amigo/term/GO:0004679
regulation of catalytic activity	Gene Ontology Slim	GO:0050790	1	6	0.0976186	Solyc02g078480	http://amigo.geneontology.org/amigo/term/GO:0050790
defense response to fungus	Gene Ontology Slim	GO:0050832	1	6	0.0976186	Solyc01g005430	http://amigo.geneontology.org/amigo/term/GO:0050832
mitochondrial mRNA modification	Gene Ontology	GO:0080156	1	6	0.0976186	Solyc06g008220	http://amigo.geneontology.org/amigo/term/GO:0080156
regulation of catalytic activity	Gene Ontology	GO:0050790	1	6	0.0976186	Solyc02g078480	http://amigo.geneontology.org/amigo/term/GO:0050790
protein neddylation	Gene Ontology	GO:0045116	1	6	0.0976186	Solyc07g005060	http://amigo.geneontology.org/amigo/term/GO:0045116
chaperone-mediated protein folding	Gene Ontology	GO:0061077	1	6	0.0976186	Solyc05g053760	http://amigo.geneontology.org/amigo/term/GO:0061077
TBP-class protein binding	Gene Ontology	GO:0017025	1	6	0.0976186	Solyc02g085470	http://amigo.geneontology.org/amigo/term/GO:0017025
ER-associated misfolded protein catabolic process	Gene Ontology	GO:0071712	1	6	0.0976186	Solyc10g051270	http://amigo.geneontology.org/amigo/term/GO:0071712
cellular response to glucose starvation	Gene Ontology	GO:0042149	1	6	0.0976186	Solyc02g078480	http://amigo.geneontology.org/amigo/term/GO:0042149
nucleotide-activated protein kinase complex	Gene Ontology	GO:0031588	1	6	0.0976186	Solyc02g078480	http://amigo.geneontology.org/amigo/term/GO:0031588
activation of GTPase activity	Gene Ontology	GO:0090630	1	6	0.0976186	Solyc07g008840	http://amigo.geneontology.org/amigo/term/GO:0090630
mitochondrion organization	Gene Ontology	GO:0007005	1	6	0.0976186	Solyc04g076670	http://amigo.geneontology.org/amigo/term/GO:0007005
thioredoxin peroxidase activity	Gene Ontology	GO:0008379	1	6	0.0976186	Solyc10g083650	http://amigo.geneontology.org/amigo/term/GO:0008379
defense response to fungus	Gene Ontology	GO:0050832	1	6	0.0976186	Solyc01g005430	http://amigo.geneontology.org/amigo/term/GO:0050832
AMP-activated protein kinase activity	Gene Ontology	GO:0004679	1	6	0.0976186	Solyc02g078480	http://amigo.geneontology.org/amigo/term/GO:0004679
cellular amino acid metabolic process	Gene Ontology	GO:0006520	1	6	0.0976186	Solyc12g014100	http://amigo.geneontology.org/amigo/term/GO:0006520
proteasome-mediated ubiquitin-dependent protein catabolic process	Gene Ontology Slim	GO:0043161	2	36	0.105685	Solyc02g081700|Solyc06g083150	http://amigo.geneontology.org/amigo/term/GO:0043161
proteasome-mediated ubiquitin-dependent protein catabolic process	Gene Ontology	GO:0043161	2	36	0.105685	Solyc02g081700|Solyc06g083150	http://amigo.geneontology.org/amigo/term/GO:0043161
aromatic compound biosynthetic process	Gene Ontology Slim	GO:0019438	1	7	0.110765	Solyc09g056225	http://amigo.geneontology.org/amigo/term/GO:0019438
O-methyltransferase activity	Gene Ontology Slim	GO:0008171	1	7	0.110765	Solyc09g056225	http://amigo.geneontology.org/amigo/term/GO:0008171
AMP binding	Gene Ontology Slim	GO:0016208	1	7	0.110765	Solyc02g078480	http://amigo.geneontology.org/amigo/term/GO:0016208
leaf development	Gene Ontology Slim	GO:0048366	1	7	0.110765	Solyc05g012050	http://amigo.geneontology.org/amigo/term/GO:0048366
gibberellin biosynthetic process	Gene Ontology Slim	GO:0009686	1	7	0.110765	Solyc10g046820	http://amigo.geneontology.org/amigo/term/GO:0009686
proteasome core complex, alpha-subunit complex	Gene Ontology Slim	GO:0019773	1	7	0.110765	Solyc02g081700	http://amigo.geneontology.org/amigo/term/GO:0019773
-	Gene Ontology Slim	GO:0008152	1	7	0.110765	Solyc09g056225	http://amigo.geneontology.org/amigo/term/GO:0008152
phospholipase activity	Gene Ontology Slim	GO:0004620	1	7	0.110765	Solyc02g090490	http://amigo.geneontology.org/amigo/term/GO:0004620
gibberellin biosynthetic process	Gene Ontology	GO:0009686	1	7	0.110765	Solyc10g046820	http://amigo.geneontology.org/amigo/term/GO:0009686
aromatic compound biosynthetic process	Gene Ontology	GO:0019438	1	7	0.110765	Solyc09g056225	http://amigo.geneontology.org/amigo/term/GO:0019438
-	Gene Ontology	GO:0008152	1	7	0.110765	Solyc09g056225	http://amigo.geneontology.org/amigo/term/GO:0008152
proteasome core complex, alpha-subunit complex	Gene Ontology	GO:0019773	1	7	0.110765	Solyc02g081700	http://amigo.geneontology.org/amigo/term/GO:0019773
AMP binding	Gene Ontology	GO:0016208	1	7	0.110765	Solyc02g078480	http://amigo.geneontology.org/amigo/term/GO:0016208
O-methyltransferase activity	Gene Ontology	GO:0008171	1	7	0.110765	Solyc09g056225	http://amigo.geneontology.org/amigo/term/GO:0008171
leaf development	Gene Ontology	GO:0048366	1	7	0.110765	Solyc05g012050	http://amigo.geneontology.org/amigo/term/GO:0048366
phospholipase activity	Gene Ontology	GO:0004620	1	7	0.110765	Solyc02g090490	http://amigo.geneontology.org/amigo/term/GO:0004620
ubiquitin-protein transferase activity	Gene Ontology Slim	GO:0004842	2	39	0.119895	Solyc02g089310|Solyc05g015520	http://amigo.geneontology.org/amigo/term/GO:0004842
ubiquitin-protein transferase activity	Gene Ontology	GO:0004842	2	39	0.119895	Solyc02g089310|Solyc05g015520	http://amigo.geneontology.org/amigo/term/GO:0004842
response to gibberellin	Gene Ontology Slim	GO:0009739	1	8	0.123721	Solyc08g078340	http://amigo.geneontology.org/amigo/term/GO:0009739
nuclear microtubule	Gene Ontology Slim	GO:0005880	1	8	0.123721	Solyc04g078000	http://amigo.geneontology.org/amigo/term/GO:0005880
large ribosomal subunit rRNA binding	Gene Ontology Slim	GO:0070180	1	8	0.123721	Solyc02g082500	http://amigo.geneontology.org/amigo/term/GO:0070180
trehalose metabolism in response to stress	Gene Ontology Slim	GO:0070413	1	8	0.123721	Solyc01g005210	http://amigo.geneontology.org/amigo/term/GO:0070413
transferase activity, transferring glycosyl groups	Gene Ontology Slim	GO:0016757	1	8	0.123721	Solyc02g093430	http://amigo.geneontology.org/amigo/term/GO:0016757
chloroplast outer membrane	Gene Ontology Slim	GO:0009707	1	8	0.123721	Solyc01g080780	http://amigo.geneontology.org/amigo/term/GO:0009707
chaperonin-containing T-complex	Gene Ontology Slim	GO:0005832	1	8	0.123721	Solyc01g088080	http://amigo.geneontology.org/amigo/term/GO:0005832
response to gibberellin	Gene Ontology	GO:0009739	1	8	0.123721	Solyc08g078340	http://amigo.geneontology.org/amigo/term/GO:0009739
chloroplast outer membrane	Gene Ontology	GO:0009707	1	8	0.123721	Solyc01g080780	http://amigo.geneontology.org/amigo/term/GO:0009707
large ribosomal subunit rRNA binding	Gene Ontology	GO:0070180	1	8	0.123721	Solyc02g082500	http://amigo.geneontology.org/amigo/term/GO:0070180
trehalose metabolism in response to stress	Gene Ontology	GO:0070413	1	8	0.123721	Solyc01g005210	http://amigo.geneontology.org/amigo/term/GO:0070413
chaperonin-containing T-complex	Gene Ontology	GO:0005832	1	8	0.123721	Solyc01g088080	http://amigo.geneontology.org/amigo/term/GO:0005832
nuclear microtubule	Gene Ontology	GO:0005880	1	8	0.123721	Solyc04g078000	http://amigo.geneontology.org/amigo/term/GO:0005880
transferase activity, transferring glycosyl groups	Gene Ontology	GO:0016757	1	8	0.123721	Solyc02g093430	http://amigo.geneontology.org/amigo/term/GO:0016757
hydrolase activity	Gene Ontology Slim	GO:0016787	2	41	0.129614	Solyc01g098390|Solyc03g083010	http://amigo.geneontology.org/amigo/term/GO:0016787
hydrolase activity	Gene Ontology	GO:0016787	2	41	0.129614	Solyc01g098390|Solyc03g083010	http://amigo.geneontology.org/amigo/term/GO:0016787
trehalose biosynthetic process	Gene Ontology Slim	GO:0005992	1	9	0.136488	Solyc01g005210	http://amigo.geneontology.org/amigo/term/GO:0005992
lysosome	Gene Ontology Slim	GO:0005764	1	9	0.136488	Solyc07g053460	http://amigo.geneontology.org/amigo/term/GO:0005764
COPII vesicle coat	Gene Ontology Slim	GO:0030127	1	9	0.136488	Solyc02g087300	http://amigo.geneontology.org/amigo/term/GO:0030127
clathrin-coated vesicle	Gene Ontology Slim	GO:0030136	1	9	0.136488	Solyc03g119650	http://amigo.geneontology.org/amigo/term/GO:0030136
lysosome	Gene Ontology	GO:0005764	1	9	0.136488	Solyc07g053460	http://amigo.geneontology.org/amigo/term/GO:0005764
clathrin-coated vesicle	Gene Ontology	GO:0030136	1	9	0.136488	Solyc03g119650	http://amigo.geneontology.org/amigo/term/GO:0030136
COPII vesicle coat	Gene Ontology	GO:0030127	1	9	0.136488	Solyc02g087300	http://amigo.geneontology.org/amigo/term/GO:0030127
trehalose biosynthetic process	Gene Ontology	GO:0005992	1	9	0.136488	Solyc01g005210	http://amigo.geneontology.org/amigo/term/GO:0005992
sequence-specific DNA binding	Gene Ontology Slim	GO:0043565	4	132	0.137677	Solyc07g018010|Solyc02g089020|Solyc06g068870|Solyc05g006980	http://amigo.geneontology.org/amigo/term/GO:0043565
sequence-specific DNA binding	Gene Ontology	GO:0043565	4	132	0.137677	Solyc07g018010|Solyc02g089020|Solyc06g068870|Solyc05g006980	http://amigo.geneontology.org/amigo/term/GO:0043565
magnesium ion transport	Gene Ontology Slim	GO:0015693	1	10	0.14907	Solyc01g103890	http://amigo.geneontology.org/amigo/term/GO:0015693
protein quality control for misfolded or incompletely synthesized proteins	Gene Ontology Slim	GO:0006515	1	10	0.14907	Solyc06g083150	http://amigo.geneontology.org/amigo/term/GO:0006515
cullin family protein binding	Gene Ontology Slim	GO:0097602	1	10	0.14907	Solyc07g005060	http://amigo.geneontology.org/amigo/term/GO:0097602
proteolysis involved in cellular protein catabolic process	Gene Ontology Slim	GO:0051603	1	10	0.14907	Solyc07g053460	http://amigo.geneontology.org/amigo/term/GO:0051603
hydrogen peroxide catabolic process	Gene Ontology Slim	GO:0042744	1	10	0.14907	Solyc10g083650	http://amigo.geneontology.org/amigo/term/GO:0042744
sterol biosynthetic process	Gene Ontology Slim	GO:0016126	1	10	0.14907	Solyc02g082260	http://amigo.geneontology.org/amigo/term/GO:0016126
sterol biosynthetic process	Gene Ontology	GO:0016126	1	10	0.14907	Solyc02g082260	http://amigo.geneontology.org/amigo/term/GO:0016126
proteolysis involved in cellular protein catabolic process	Gene Ontology	GO:0051603	1	10	0.14907	Solyc07g053460	http://amigo.geneontology.org/amigo/term/GO:0051603
magnesium ion transport	Gene Ontology	GO:0015693	1	10	0.14907	Solyc01g103890	http://amigo.geneontology.org/amigo/term/GO:0015693
cullin family protein binding	Gene Ontology	GO:0097602	1	10	0.14907	Solyc07g005060	http://amigo.geneontology.org/amigo/term/GO:0097602
protein quality control for misfolded or incompletely synthesized proteins	Gene Ontology	GO:0006515	1	10	0.14907	Solyc06g083150	http://amigo.geneontology.org/amigo/term/GO:0006515
hydrogen peroxide catabolic process	Gene Ontology	GO:0042744	1	10	0.14907	Solyc10g083650	http://amigo.geneontology.org/amigo/term/GO:0042744
large ribosomal subunit	Gene Ontology Slim	GO:0015934	1	11	0.161468	Solyc02g082500	http://amigo.geneontology.org/amigo/term/GO:0015934
peroxisomal membrane	Gene Ontology Slim	GO:0005778	1	11	0.161468	Solyc02g082260	http://amigo.geneontology.org/amigo/term/GO:0005778
rRNA binding	Gene Ontology Slim	GO:0019843	1	11	0.161468	Solyc02g082500	http://amigo.geneontology.org/amigo/term/GO:0019843
microtubule	Gene Ontology Slim	GO:0005874	1	11	0.161468	Solyc02g092950	http://amigo.geneontology.org/amigo/term/GO:0005874
microtubule	Gene Ontology	GO:0005874	1	11	0.161468	Solyc02g092950	http://amigo.geneontology.org/amigo/term/GO:0005874
large ribosomal subunit	Gene Ontology	GO:0015934	1	11	0.161468	Solyc02g082500	http://amigo.geneontology.org/amigo/term/GO:0015934
peroxisomal membrane	Gene Ontology	GO:0005778	1	11	0.161468	Solyc02g082260	http://amigo.geneontology.org/amigo/term/GO:0005778
rRNA binding	Gene Ontology	GO:0019843	1	11	0.161468	Solyc02g082500	http://amigo.geneontology.org/amigo/term/GO:0019843
-	Gene Ontology Slim	GO:0010498	1	12	0.173687	Solyc02g081700	http://amigo.geneontology.org/amigo/term/GO:0010498
proteasomal ubiquitin-independent protein catabolic process	Gene Ontology Slim	GO:0010499	1	12	0.173687	Solyc02g081700	http://amigo.geneontology.org/amigo/term/GO:0010499
MAP kinase activity	Gene Ontology Slim	GO:0004707	1	12	0.173687	Solyc05g049970	http://amigo.geneontology.org/amigo/term/GO:0004707
methylation	Gene Ontology Slim	GO:0032259	1	12	0.173687	Solyc09g056225	http://amigo.geneontology.org/amigo/term/GO:0032259
proteasome core complex	Gene Ontology Slim	GO:0005839	1	12	0.173687	Solyc02g081700	http://amigo.geneontology.org/amigo/term/GO:0005839
magnesium ion binding	Gene Ontology Slim	GO:0000287	1	12	0.173687	Solyc09g010380	http://amigo.geneontology.org/amigo/term/GO:0000287
ubiquitin conjugating enzyme binding	Gene Ontology Slim	GO:0031624	1	12	0.173687	Solyc07g005060	http://amigo.geneontology.org/amigo/term/GO:0031624
proteasomal ubiquitin-independent protein catabolic process	Gene Ontology	GO:0010499	1	12	0.173687	Solyc02g081700	http://amigo.geneontology.org/amigo/term/GO:0010499
methylation	Gene Ontology	GO:0032259	1	12	0.173687	Solyc09g056225	http://amigo.geneontology.org/amigo/term/GO:0032259
ubiquitin conjugating enzyme binding	Gene Ontology	GO:0031624	1	12	0.173687	Solyc07g005060	http://amigo.geneontology.org/amigo/term/GO:0031624
magnesium ion binding	Gene Ontology	GO:0000287	1	12	0.173687	Solyc09g010380	http://amigo.geneontology.org/amigo/term/GO:0000287
-	Gene Ontology	GO:0010498	1	12	0.173687	Solyc02g081700	http://amigo.geneontology.org/amigo/term/GO:0010498
MAP kinase activity	Gene Ontology	GO:0004707	1	12	0.173687	Solyc05g049970	http://amigo.geneontology.org/amigo/term/GO:0004707
proteasome core complex	Gene Ontology	GO:0005839	1	12	0.173687	Solyc02g081700	http://amigo.geneontology.org/amigo/term/GO:0005839
cytoplasmic vesicle	Gene Ontology Slim	GO:0031410	1	13	0.185728	Solyc03g119650	http://amigo.geneontology.org/amigo/term/GO:0031410
regulation of protein serine/threonine phosphatase activity	Gene Ontology Slim	GO:0080163	1	13	0.185728	Solyc08g082180	http://amigo.geneontology.org/amigo/term/GO:0080163
regulation of protein serine/threonine phosphatase activity	Gene Ontology	GO:0080163	1	13	0.185728	Solyc08g082180	http://amigo.geneontology.org/amigo/term/GO:0080163
cytoplasmic vesicle	Gene Ontology	GO:0031410	1	13	0.185728	Solyc03g119650	http://amigo.geneontology.org/amigo/term/GO:0031410
chloroplast	Gene Ontology Slim	GO:0009507	4	151	0.190597	Solyc04g056580|Solyc10g075160|Solyc05g053760|Solyc02g086880	http://amigo.geneontology.org/amigo/term/GO:0009507
chloroplast	Gene Ontology	GO:0009507	4	151	0.190597	Solyc04g056580|Solyc10g075160|Solyc05g053760|Solyc02g086880	http://amigo.geneontology.org/amigo/term/GO:0009507
protein ubiquitination	Gene Ontology Slim	GO:0016567	2	54	0.196283	Solyc05g014230|Solyc01g087030	http://amigo.geneontology.org/amigo/term/GO:0016567
protein ubiquitination	Gene Ontology	GO:0016567	2	54	0.196283	Solyc05g014230|Solyc01g087030	http://amigo.geneontology.org/amigo/term/GO:0016567
Rab GTPase binding	Gene Ontology Slim	GO:0017137	1	14	0.197593	Solyc07g008840	http://amigo.geneontology.org/amigo/term/GO:0017137
ribonucleoprotein complex	Gene Ontology Slim	GO:1990904	1	14	0.197593	Solyc12g035130	http://amigo.geneontology.org/amigo/term/GO:1990904
GTPase activator activity	Gene Ontology Slim	GO:0005096	1	14	0.197593	Solyc07g008840	http://amigo.geneontology.org/amigo/term/GO:0005096
abscisic acid binding	Gene Ontology Slim	GO:0010427	1	14	0.197593	Solyc08g082180	http://amigo.geneontology.org/amigo/term/GO:0010427
Rab GTPase binding	Gene Ontology	GO:0017137	1	14	0.197593	Solyc07g008840	http://amigo.geneontology.org/amigo/term/GO:0017137
GTPase activator activity	Gene Ontology	GO:0005096	1	14	0.197593	Solyc07g008840	http://amigo.geneontology.org/amigo/term/GO:0005096
ribonucleoprotein complex	Gene Ontology	GO:1990904	1	14	0.197593	Solyc12g035130	http://amigo.geneontology.org/amigo/term/GO:1990904
abscisic acid binding	Gene Ontology	GO:0010427	1	14	0.197593	Solyc08g082180	http://amigo.geneontology.org/amigo/term/GO:0010427
response to ethylene	Gene Ontology Slim	GO:0009723	1	15	0.209287	Solyc08g078340	http://amigo.geneontology.org/amigo/term/GO:0009723
retrograde vesicle-mediated transport, Golgi to endoplasmic reticulum	Gene Ontology Slim	GO:0006890	1	15	0.209287	Solyc02g069380	http://amigo.geneontology.org/amigo/term/GO:0006890
abscisic acid-activated signaling pathway	Gene Ontology Slim	GO:0009738	1	15	0.209287	Solyc08g082180	http://amigo.geneontology.org/amigo/term/GO:0009738
response to ethylene	Gene Ontology	GO:0009723	1	15	0.209287	Solyc08g078340	http://amigo.geneontology.org/amigo/term/GO:0009723
retrograde vesicle-mediated transport, Golgi to endoplasmic reticulum	Gene Ontology	GO:0006890	1	15	0.209287	Solyc02g069380	http://amigo.geneontology.org/amigo/term/GO:0006890
abscisic acid-activated signaling pathway	Gene Ontology	GO:0009738	1	15	0.209287	Solyc08g082180	http://amigo.geneontology.org/amigo/term/GO:0009738
chaperone binding	Gene Ontology Slim	GO:0051087	1	16	0.22081	Solyc06g083150	http://amigo.geneontology.org/amigo/term/GO:0051087
protein phosphatase inhibitor activity	Gene Ontology Slim	GO:0004864	1	16	0.22081	Solyc08g082180	http://amigo.geneontology.org/amigo/term/GO:0004864
chaperone binding	Gene Ontology	GO:0051087	1	16	0.22081	Solyc06g083150	http://amigo.geneontology.org/amigo/term/GO:0051087
protein phosphatase inhibitor activity	Gene Ontology	GO:0004864	1	16	0.22081	Solyc08g082180	http://amigo.geneontology.org/amigo/term/GO:0004864
protein kinase binding	Gene Ontology Slim	GO:0019901	1	17	0.232166	Solyc02g078480	http://amigo.geneontology.org/amigo/term/GO:0019901
ubiquitin ligase complex	Gene Ontology Slim	GO:0000151	1	17	0.232166	Solyc07g005060	http://amigo.geneontology.org/amigo/term/GO:0000151
response to auxin	Gene Ontology Slim	GO:0009733	1	17	0.232166	Solyc08g078340	http://amigo.geneontology.org/amigo/term/GO:0009733
exocyst	Gene Ontology Slim	GO:0000145	1	17	0.232166	Solyc01g009880	http://amigo.geneontology.org/amigo/term/GO:0000145
transcription coregulator activity	Gene Ontology Slim	GO:0003712	1	17	0.232166	Solyc06g008010	http://amigo.geneontology.org/amigo/term/GO:0003712
glycolytic process	Gene Ontology Slim	GO:0006096	1	17	0.232166	Solyc01g110360	http://amigo.geneontology.org/amigo/term/GO:0006096
glycolytic process	Gene Ontology	GO:0006096	1	17	0.232166	Solyc01g110360	http://amigo.geneontology.org/amigo/term/GO:0006096
response to auxin	Gene Ontology	GO:0009733	1	17	0.232166	Solyc08g078340	http://amigo.geneontology.org/amigo/term/GO:0009733
exocyst	Gene Ontology	GO:0000145	1	17	0.232166	Solyc01g009880	http://amigo.geneontology.org/amigo/term/GO:0000145
transcription coregulator activity	Gene Ontology	GO:0003712	1	17	0.232166	Solyc06g008010	http://amigo.geneontology.org/amigo/term/GO:0003712
protein kinase binding	Gene Ontology	GO:0019901	1	17	0.232166	Solyc02g078480	http://amigo.geneontology.org/amigo/term/GO:0019901
ubiquitin ligase complex	Gene Ontology	GO:0000151	1	17	0.232166	Solyc07g005060	http://amigo.geneontology.org/amigo/term/GO:0000151
extracellular space	Gene Ontology Slim	GO:0005615	1	18	0.243356	Solyc07g053460	http://amigo.geneontology.org/amigo/term/GO:0005615
rRNA processing	Gene Ontology Slim	GO:0006364	1	18	0.243356	Solyc08g082440	http://amigo.geneontology.org/amigo/term/GO:0006364
exocytosis	Gene Ontology Slim	GO:0006887	1	18	0.243356	Solyc01g009880	http://amigo.geneontology.org/amigo/term/GO:0006887
signaling receptor activity	Gene Ontology Slim	GO:0038023	1	18	0.243356	Solyc08g082180	http://amigo.geneontology.org/amigo/term/GO:0038023
chloroplast organization	Gene Ontology Slim	GO:0009658	1	18	0.243356	Solyc02g081920	http://amigo.geneontology.org/amigo/term/GO:0009658
extracellular space	Gene Ontology	GO:0005615	1	18	0.243356	Solyc07g053460	http://amigo.geneontology.org/amigo/term/GO:0005615
exocytosis	Gene Ontology	GO:0006887	1	18	0.243356	Solyc01g009880	http://amigo.geneontology.org/amigo/term/GO:0006887
chloroplast organization	Gene Ontology	GO:0009658	1	18	0.243356	Solyc02g081920	http://amigo.geneontology.org/amigo/term/GO:0009658
signaling receptor activity	Gene Ontology	GO:0038023	1	18	0.243356	Solyc08g082180	http://amigo.geneontology.org/amigo/term/GO:0038023
rRNA processing	Gene Ontology	GO:0006364	1	18	0.243356	Solyc08g082440	http://amigo.geneontology.org/amigo/term/GO:0006364
endopeptidase activity	Gene Ontology Slim	GO:0004175	1	19	0.254384	Solyc02g081700	http://amigo.geneontology.org/amigo/term/GO:0004175
SNAP receptor activity	Gene Ontology Slim	GO:0005484	1	19	0.254384	Solyc02g069380	http://amigo.geneontology.org/amigo/term/GO:0005484
SNAP receptor activity	Gene Ontology	GO:0005484	1	19	0.254384	Solyc02g069380	http://amigo.geneontology.org/amigo/term/GO:0005484
endopeptidase activity	Gene Ontology	GO:0004175	1	19	0.254384	Solyc02g081700	http://amigo.geneontology.org/amigo/term/GO:0004175
translation	Gene Ontology Slim	GO:0006412	1	21	0.275961	Solyc02g082500	http://amigo.geneontology.org/amigo/term/GO:0006412
translation	Gene Ontology	GO:0006412	1	21	0.275961	Solyc02g082500	http://amigo.geneontology.org/amigo/term/GO:0006412
cysteine-type endopeptidase activity	Gene Ontology Slim	GO:0004197	1	22	0.286515	Solyc07g053460	http://amigo.geneontology.org/amigo/term/GO:0004197
SNARE complex	Gene Ontology Slim	GO:0031201	1	22	0.286515	Solyc02g069380	http://amigo.geneontology.org/amigo/term/GO:0031201
RNA helicase activity	Gene Ontology Slim	GO:0003724	1	22	0.286515	Solyc12g035130	http://amigo.geneontology.org/amigo/term/GO:0003724
SNARE complex	Gene Ontology	GO:0031201	1	22	0.286515	Solyc02g069380	http://amigo.geneontology.org/amigo/term/GO:0031201
RNA helicase activity	Gene Ontology	GO:0003724	1	22	0.286515	Solyc12g035130	http://amigo.geneontology.org/amigo/term/GO:0003724
cysteine-type endopeptidase activity	Gene Ontology	GO:0004197	1	22	0.286515	Solyc07g053460	http://amigo.geneontology.org/amigo/term/GO:0004197
DNA repair	Gene Ontology Slim	GO:0006281	1	24	0.307164	Solyc10g078730	http://amigo.geneontology.org/amigo/term/GO:0006281
oxidoreductase activity, acting on the CH-OH group of donors, NAD or NADP as acceptor	Gene Ontology Slim	GO:0016616	1	24	0.307164	Solyc01g111630	http://amigo.geneontology.org/amigo/term/GO:0016616
S-adenosylmethionine-dependent methyltransferase activity	Gene Ontology Slim	GO:0008757	1	24	0.307164	Solyc09g056225	http://amigo.geneontology.org/amigo/term/GO:0008757
dioxygenase activity	Gene Ontology Slim	GO:0051213	1	24	0.307164	Solyc10g046820	http://amigo.geneontology.org/amigo/term/GO:0051213
DNA repair	Gene Ontology	GO:0006281	1	24	0.307164	Solyc10g078730	http://amigo.geneontology.org/amigo/term/GO:0006281
dioxygenase activity	Gene Ontology	GO:0051213	1	24	0.307164	Solyc10g046820	http://amigo.geneontology.org/amigo/term/GO:0051213
oxidoreductase activity, acting on the CH-OH group of donors, NAD or NADP as acceptor	Gene Ontology	GO:0016616	1	24	0.307164	Solyc01g111630	http://amigo.geneontology.org/amigo/term/GO:0016616
S-adenosylmethionine-dependent methyltransferase activity	Gene Ontology	GO:0008757	1	24	0.307164	Solyc09g056225	http://amigo.geneontology.org/amigo/term/GO:0008757
pectinesterase inhibitor activity	Gene Ontology Slim	GO:0046910	1	25	0.317264	Solyc02g080220	http://amigo.geneontology.org/amigo/term/GO:0046910
pectinesterase inhibitor activity	Gene Ontology	GO:0046910	1	25	0.317264	Solyc02g080220	http://amigo.geneontology.org/amigo/term/GO:0046910
vesicle-mediated transport	Gene Ontology Slim	GO:0016192	1	26	0.327217	Solyc12g013910	http://amigo.geneontology.org/amigo/term/GO:0016192
vesicle-mediated transport	Gene Ontology	GO:0016192	1	26	0.327217	Solyc12g013910	http://amigo.geneontology.org/amigo/term/GO:0016192
response to water deprivation	Gene Ontology Slim	GO:0009414	1	31	0.374852	Solyc07g066220	http://amigo.geneontology.org/amigo/term/GO:0009414
regulation of gene expression	Gene Ontology Slim	GO:0010468	1	31	0.374852	Solyc05g049970	http://amigo.geneontology.org/amigo/term/GO:0010468
response to water deprivation	Gene Ontology	GO:0009414	1	31	0.374852	Solyc07g066220	http://amigo.geneontology.org/amigo/term/GO:0009414
regulation of gene expression	Gene Ontology	GO:0010468	1	31	0.374852	Solyc05g049970	http://amigo.geneontology.org/amigo/term/GO:0010468
response to light stimulus	Gene Ontology Slim	GO:0009416	1	32	0.383967	Solyc10g046820	http://amigo.geneontology.org/amigo/term/GO:0009416
response to light stimulus	Gene Ontology	GO:0009416	1	32	0.383967	Solyc10g046820	http://amigo.geneontology.org/amigo/term/GO:0009416
pectinesterase activity	Gene Ontology Slim	GO:0030599	1	33	0.39295	Solyc02g080220	http://amigo.geneontology.org/amigo/term/GO:0030599
pectinesterase activity	Gene Ontology	GO:0030599	1	33	0.39295	Solyc02g080220	http://amigo.geneontology.org/amigo/term/GO:0030599
calcium ion binding	Gene Ontology Slim	GO:0005509	1	35	0.410526	Solyc01g097520	http://amigo.geneontology.org/amigo/term/GO:0005509
calcium ion binding	Gene Ontology	GO:0005509	1	35	0.410526	Solyc01g097520	http://amigo.geneontology.org/amigo/term/GO:0005509
unfolded protein binding	Gene Ontology Slim	GO:0051082	1	36	0.419122	Solyc01g088080	http://amigo.geneontology.org/amigo/term/GO:0051082
unfolded protein binding	Gene Ontology	GO:0051082	1	36	0.419122	Solyc01g088080	http://amigo.geneontology.org/amigo/term/GO:0051082
nucleolus	Gene Ontology Slim	GO:0005730	1	38	0.435941	Solyc04g016380	http://amigo.geneontology.org/amigo/term/GO:0005730
nucleolus	Gene Ontology	GO:0005730	1	38	0.435941	Solyc04g016380	http://amigo.geneontology.org/amigo/term/GO:0005730
RNA polymerase II cis-regulatory region sequence-specific DNA binding	Gene Ontology Slim	GO:0000978	1	40	0.452274	Solyc04g078420	http://amigo.geneontology.org/amigo/term/GO:0000978
positive regulation of transcription, DNA-templated	Gene Ontology Slim	GO:0045893	1	40	0.452274	Solyc05g006980	http://amigo.geneontology.org/amigo/term/GO:0045893
positive regulation of transcription, DNA-templated	Gene Ontology	GO:0045893	1	40	0.452274	Solyc05g006980	http://amigo.geneontology.org/amigo/term/GO:0045893
RNA polymerase II cis-regulatory region sequence-specific DNA binding	Gene Ontology	GO:0000978	1	40	0.452274	Solyc04g078420	http://amigo.geneontology.org/amigo/term/GO:0000978
endoplasmic reticulum membrane	Gene Ontology Slim	GO:0005789	1	41	0.460263	Solyc02g082260	http://amigo.geneontology.org/amigo/term/GO:0005789
endoplasmic reticulum membrane	Gene Ontology	GO:0005789	1	41	0.460263	Solyc02g082260	http://amigo.geneontology.org/amigo/term/GO:0005789
oxidation-reduction process	Gene Ontology Slim	GO:0055114	1	43	0.475894	Solyc01g102610	http://amigo.geneontology.org/amigo/term/GO:0055114
oxidation-reduction process	Gene Ontology	GO:0055114	1	43	0.475894	Solyc01g102610	http://amigo.geneontology.org/amigo/term/GO:0055114
DNA-binding transcription factor activity, RNA polymerase II-specific	Gene Ontology Slim	GO:0000981	1	45	0.491073	Solyc04g078420	http://amigo.geneontology.org/amigo/term/GO:0000981
DNA-binding transcription factor activity, RNA polymerase II-specific	Gene Ontology	GO:0000981	1	45	0.491073	Solyc04g078420	http://amigo.geneontology.org/amigo/term/GO:0000981
transcription factor binding	Gene Ontology Slim	GO:0008134	1	46	0.498497	Solyc02g085470	http://amigo.geneontology.org/amigo/term/GO:0008134
transcription factor binding	Gene Ontology	GO:0008134	1	46	0.498497	Solyc02g085470	http://amigo.geneontology.org/amigo/term/GO:0008134
endoplasmic reticulum	Gene Ontology Slim	GO:0005783	2	113	0.500916	Solyc12g013910|Solyc02g069380	http://amigo.geneontology.org/amigo/term/GO:0005783
endoplasmic reticulum	Gene Ontology	GO:0005783	2	113	0.500916	Solyc12g013910|Solyc02g069380	http://amigo.geneontology.org/amigo/term/GO:0005783
protein folding	Gene Ontology Slim	GO:0006457	1	50	0.527129	Solyc01g088080	http://amigo.geneontology.org/amigo/term/GO:0006457
intracellular protein transport	Gene Ontology Slim	GO:0006886	1	50	0.527129	Solyc07g008840	http://amigo.geneontology.org/amigo/term/GO:0006886
intracellular protein transport	Gene Ontology	GO:0006886	1	50	0.527129	Solyc07g008840	http://amigo.geneontology.org/amigo/term/GO:0006886
protein folding	Gene Ontology	GO:0006457	1	50	0.527129	Solyc01g088080	http://amigo.geneontology.org/amigo/term/GO:0006457
protein phosphorylation	Gene Ontology Slim	GO:0006468	1	52	0.540827	Solyc02g078480	http://amigo.geneontology.org/amigo/term/GO:0006468
protein phosphorylation	Gene Ontology	GO:0006468	1	52	0.540827	Solyc02g078480	http://amigo.geneontology.org/amigo/term/GO:0006468
DNA binding	Gene Ontology Slim	GO:0003677	1	53	0.547527	Solyc06g069760	http://amigo.geneontology.org/amigo/term/GO:0003677
DNA binding	Gene Ontology	GO:0003677	1	53	0.547527	Solyc06g069760	http://amigo.geneontology.org/amigo/term/GO:0003677
anchored component of plasma membrane	Gene Ontology Slim	GO:0046658	1	57	0.573366	Solyc05g054440	http://amigo.geneontology.org/amigo/term/GO:0046658
anchored component of plasma membrane	Gene Ontology	GO:0046658	1	57	0.573366	Solyc05g054440	http://amigo.geneontology.org/amigo/term/GO:0046658
intracellular signal transduction	Gene Ontology Slim	GO:0035556	1	61	0.597732	Solyc05g049970	http://amigo.geneontology.org/amigo/term/GO:0035556
regulation of transcription by RNA polymerase II	Gene Ontology Slim	GO:0006357	1	61	0.597732	Solyc06g008010	http://amigo.geneontology.org/amigo/term/GO:0006357
regulation of transcription by RNA polymerase II	Gene Ontology	GO:0006357	1	61	0.597732	Solyc06g008010	http://amigo.geneontology.org/amigo/term/GO:0006357
intracellular signal transduction	Gene Ontology	GO:0035556	1	61	0.597732	Solyc05g049970	http://amigo.geneontology.org/amigo/term/GO:0035556
RNA binding	Gene Ontology Slim	GO:0003723	2	138	0.607158	Solyc12g035130|Solyc08g082440	http://amigo.geneontology.org/amigo/term/GO:0003723
RNA binding	Gene Ontology	GO:0003723	2	138	0.607158	Solyc12g035130|Solyc08g082440	http://amigo.geneontology.org/amigo/term/GO:0003723
mRNA binding	Gene Ontology Slim	GO:0003729	1	65	0.62071	Solyc06g071860	http://amigo.geneontology.org/amigo/term/GO:0003729
mRNA binding	Gene Ontology	GO:0003729	1	65	0.62071	Solyc06g071860	http://amigo.geneontology.org/amigo/term/GO:0003729
plasma membrane	Gene Ontology Slim	GO:0005886	4	316	0.687498	Solyc11g010170|Solyc02g082080|Solyc01g102610|Solyc03g119650	http://amigo.geneontology.org/amigo/term/GO:0005886
plasma membrane	Gene Ontology	GO:0005886	4	316	0.687498	Solyc11g010170|Solyc02g082080|Solyc01g102610|Solyc03g119650	http://amigo.geneontology.org/amigo/term/GO:0005886
structural constituent of ribosome	Gene Ontology Slim	GO:0003735	1	108	0.798555	Solyc02g082500	http://amigo.geneontology.org/amigo/term/GO:0003735
structural constituent of ribosome	Gene Ontology	GO:0003735	1	108	0.798555	Solyc02g082500	http://amigo.geneontology.org/amigo/term/GO:0003735
membrane	Gene Ontology Slim	GO:0016020	2	222	0.839924	Solyc12g013910|Solyc06g054420	http://amigo.geneontology.org/amigo/term/GO:0016020
membrane	Gene Ontology	GO:0016020	2	222	0.839924	Solyc12g013910|Solyc06g054420	http://amigo.geneontology.org/amigo/term/GO:0016020
Golgi apparatus	Gene Ontology Slim	GO:0005794	1	157	0.902162	Solyc12g013910	http://amigo.geneontology.org/amigo/term/GO:0005794
Golgi apparatus	Gene Ontology	GO:0005794	1	157	0.902162	Solyc12g013910	http://amigo.geneontology.org/amigo/term/GO:0005794
--------------------

## Sheet: KEGG pathways down in la6
##Databases: Gene Ontology Slim, KEGG PATHWAY, Gene Ontology
##Statistical test method: hypergeometric test / Fisher's exact test
#Term	Database	ID	Input number	Background number	P-Value	Input	Hyperlink
Metabolic pathways	KEGG PATHWAY	sly01100	68	2483	1.20466e-11	Solyc02g093430|Solyc01g068120|Solyc02g081390|Solyc05g054640|Solyc02g067450|Solyc04g082670|Solyc03g123760|Solyc05g005080|Solyc12g096740|Solyc03g097470|Solyc03g111140|Solyc08g041870|Solyc02g085870|Solyc06g068470|Solyc03g034220|Solyc06g063370|Solyc10g054590|Solyc03g058430|Solyc06g067940|Solyc12g011440|Solyc03g096640|Solyc01g091200|Solyc03g113790|Solyc09g072700|Solyc05g032660|Solyc02g083830|Solyc04g0…	http://www.genome.jp/kegg-bin/show_pathway?sly01100/sly:101251530%09red/sly:101250481%09red/sly:101256341%09red/sly:101267959%09red/sly:101246900%09red/sly:101247875%09red/sly:101259781%09red/sly:101258937%09red/sly:544073%09red/sly:101257780%09red/sly:101257857%09red/sly:101264821%09red/sly:101248511%09red/sly:101267095%09red/sly:101246752%09red/sly:101264694%09red/sly:101264927%09red/sly:101259…
Glyoxylate and dicarboxylate metabolism	KEGG PATHWAY	sly00630	8	77	5.08699e-06	Solyc02g091560|Solyc03g034220|Solyc08g065220|Solyc02g063150|Solyc03g111140|Solyc12g099360|Solyc02g080810|Solyc02g085950	http://www.genome.jp/kegg-bin/show_pathway?sly00630/sly:101260070%09red/sly:101254439%09red/sly:101268337%09red/sly:101249137%09red/sly:101265715%09red/sly:543974%09red/sly:101267103%09red/sly:543973%09red
Ribosome	KEGG PATHWAY	sly03010	16	365	7.16419e-06	Solyc08g006900|Solyc02g021368|Solyc06g082760|Solyc07g062870|Solyc12g035880|Solyc12g098890|Solyc05g005873|Solyc01g103510|Solyc02g086730|Solyc10g006030|Solyc02g068770|Solyc02g082500|Solyc08g078010|Solyc11g068820|Solyc03g097950|Solyc09g007560	http://www.genome.jp/kegg-bin/show_pathway?sly03010/sly:101248722%09red/sly:34678280%09red/sly:101250874%09red/sly:3950406%09red/sly:101266871%09red/sly:101261681%09red/sly:101253247%09red/sly:101244639%09red/sly:101245574%09red/sly:101254318%09red/sly:101267247%09red/sly:101244648%09red/sly:101257728%09red/sly:101261139%09red/sly:101250331%09red/sly:101260136%09red
Carbon metabolism	KEGG PATHWAY	sly01200	14	283	7.35689e-06	Solyc02g091560|Solyc02g082850|Solyc03g034220|Solyc05g054640|Solyc05g008600|Solyc08g065220|Solyc02g063150|Solyc10g008110|Solyc03g111140|Solyc12g099360|Solyc05g009530|Solyc09g082970|Solyc02g085950|Solyc02g080810	http://www.genome.jp/kegg-bin/show_pathway?sly01200/sly:101243641%09red/sly:101259749%09red/sly:101260070%09red/sly:101254439%09red/sly:101268337%09red/sly:101261160%09red/sly:101257857%09red/sly:101253958%09red/sly:101264821%09red/sly:543974%09red/sly:101249137%09red/sly:101267103%09red/sly:101265715%09red/sly:543973%09red
Biosynthesis of secondary metabolites	KEGG PATHWAY	sly01110	32	1252	2.17443e-05	Solyc05g054640|Solyc06g068470|Solyc03g123760|Solyc03g111140|Solyc08g041870|Solyc03g096640|Solyc03g113790|Solyc05g032660|Solyc09g072700|Solyc12g099360|Solyc09g082970|Solyc02g085870|Solyc02g085950|Solyc01g111830|Solyc02g082850|Solyc07g066470|Solyc03g034220|Solyc04g079320|Solyc08g065220|Solyc10g008110|Solyc12g014180|Solyc05g008600|Solyc09g011240|Solyc02g080810|Solyc02g091560|Solyc09g014760|Solyc04g0…	http://www.genome.jp/kegg-bin/show_pathway?sly01110/sly:101243641%09red/sly:544073%09red/sly:101257780%09red/sly:101257857%09red/sly:101264821%09red/sly:101258640%09red/sly:101257684%09red/sly:101259749%09red/sly:101247376%09red/sly:101246752%09red/sly:101255683%09red/sly:101261642%09red/sly:101259235%09red/sly:101267103%09red/sly:101267296%09red/sly:101254439%09red/sly:101268337%09red/sly:101265…
Oxidative phosphorylation	KEGG PATHWAY	sly00190	7	155	0.00237842	Solyc10g054590|Solyc12g057120|Solyc06g063220|Solyc02g091880|Solyc01g106430|Solyc06g067940|Solyc12g036790	http://www.genome.jp/kegg-bin/show_pathway?sly00190/sly:101247875%09red/sly:101246900%09red/sly:101254245%09red/sly:101267245%09red/sly:101255896%09red/sly:101253833%09red/sly:101259414%09red
Fatty acid metabolism	KEGG PATHWAY	sly01212	5	83	0.00310499	Solyc10g008110|Solyc01g006450|Solyc02g070790|Solyc03g058430|Solyc03g097470	http://www.genome.jp/kegg-bin/show_pathway?sly01212/sly:101248511%09red/sly:101243641%09red/sly:101250481%09red/sly:101249057%09red/sly:101267959%09red
Porphyrin and chlorophyll metabolism	KEGG PATHWAY	sly00860	4	50	0.0031182	Solyc09g014760|Solyc07g066470|Solyc05g032660|Solyc04g079320	http://www.genome.jp/kegg-bin/show_pathway?sly00860/sly:101262008%09red/sly:101247221%09red/sly:101257684%09red/sly:101246752%09red
Glycolysis / Gluconeogenesis	KEGG PATHWAY	sly00010	6	135	0.00516953	Solyc12g099360|Solyc05g009530|Solyc02g087790|Solyc09g082970|Solyc09g011240|Solyc05g008600	http://www.genome.jp/kegg-bin/show_pathway?sly00010/sly:101264821%09red/sly:101257857%09red/sly:101256514%09red/sly:101265715%09red/sly:101256341%09red/sly:101261160%09red
Arginine and proline metabolism	KEGG PATHWAY	sly00330	4	66	0.0078678	Solyc02g081390|Solyc02g092710|Solyc03g033320|Solyc08g041870	http://www.genome.jp/kegg-bin/show_pathway?sly00330/sly:101267095%09red/sly:101264170%09red/sly:101261642%09red/sly:101254254%09red
Nitrogen metabolism	KEGG PATHWAY	sly00910	3	34	0.00810882	Solyc10g083890|Solyc09g010970|Solyc02g086820	http://www.genome.jp/kegg-bin/show_pathway?sly00910/sly:101257401%09red/sly:101268239%09red/sly:543803%09red
Autophagy - other	KEGG PATHWAY	sly04136	3	36	0.00938275	Solyc10g006270|Solyc12g049310|Solyc02g080590	http://www.genome.jp/kegg-bin/show_pathway?sly04136/sly:101259616%09red/sly:101246095%09red/sly:101251945%09red
Sulfur metabolism	KEGG PATHWAY	sly00920	3	36	0.00938275	Solyc02g082850|Solyc02g079250|Solyc12g011440	http://www.genome.jp/kegg-bin/show_pathway?sly00920/sly:101268552%09red/sly:101251056%09red/sly:101253958%09red
Carbon fixation in photosynthetic organisms	KEGG PATHWAY	sly00710	4	80	0.0146725	Solyc02g063150|Solyc05g008600|Solyc02g085950|Solyc03g034220	http://www.genome.jp/kegg-bin/show_pathway?sly00710/sly:543974%09red/sly:101268337%09red/sly:101264821%09red/sly:543973%09red
Pentose and glucuronate interconversions	KEGG PATHWAY	sly00040	5	137	0.0219102	Solyc12g096740|Solyc02g067450|Solyc09g011240|Solyc01g068120|Solyc02g083830	http://www.genome.jp/kegg-bin/show_pathway?sly00040/sly:101256514%09red/sly:101259781%09red/sly:101264694%09red/sly:101258937%09red/sly:101248658%09red
Fatty acid biosynthesis	KEGG PATHWAY	sly00061	3	51	0.0225388	Solyc01g006450|Solyc02g070790|Solyc03g097470	http://www.genome.jp/kegg-bin/show_pathway?sly00061/sly:101248511%09red/sly:101249057%09red/sly:101267959%09red
One carbon pool by folate	KEGG PATHWAY	sly00670	2	19	0.0227204	Solyc02g091560|Solyc02g080810	http://www.genome.jp/kegg-bin/show_pathway?sly00670/sly:101254439%09red/sly:101249137%09red
Biotin metabolism	KEGG PATHWAY	sly00780	2	20	0.0248106	Solyc01g006450|Solyc02g070790	http://www.genome.jp/kegg-bin/show_pathway?sly00780/sly:101248511%09red/sly:101267959%09red
Pyruvate metabolism	KEGG PATHWAY	sly00620	4	97	0.0268363	Solyc03g111140|Solyc12g099360|Solyc09g082970|Solyc05g009530	http://www.genome.jp/kegg-bin/show_pathway?sly00620/sly:101267103%09red/sly:101257857%09red/sly:101261160%09red/sly:101265715%09red
beta-Alanine metabolism	KEGG PATHWAY	sly00410	3	63	0.0377418	Solyc10g008110|Solyc02g081390|Solyc04g025530	http://www.genome.jp/kegg-bin/show_pathway?sly00410/sly:101243641%09red/sly:101264170%09red/sly:101259235%09red
Biosynthesis of unsaturated fatty acids	KEGG PATHWAY	sly01040	2	26	0.0388648	Solyc10g008110|Solyc03g058430	http://www.genome.jp/kegg-bin/show_pathway?sly01040/sly:101243641%09red/sly:101250481%09red
Photosynthesis - antenna proteins	KEGG PATHWAY	sly00196	2	26	0.0388648	Solyc06g063370|Solyc01g105050	http://www.genome.jp/kegg-bin/show_pathway?sly00196/sly:101256131%09red/sly:101266527%09red
Glycine, serine and threonine metabolism	KEGG PATHWAY	sly00260	3	67	0.0437206	Solyc02g091560|Solyc02g080810|Solyc08g065220	http://www.genome.jp/kegg-bin/show_pathway?sly00260/sly:101260070%09red/sly:101254439%09red/sly:101249137%09red
Biosynthesis of amino acids	KEGG PATHWAY	sly01230	6	238	0.0570365	Solyc02g091560|Solyc02g082850|Solyc08g041870|Solyc03g043950|Solyc09g082970|Solyc05g008600	http://www.genome.jp/kegg-bin/show_pathway?sly01230/sly:100301981%09red/sly:101254439%09red/sly:101253958%09red/sly:101264821%09red/sly:101261160%09red/sly:101261642%09red
Tropane, piperidine and pyridine alkaloid biosynthesis	KEGG PATHWAY	sly00960	2	34	0.0611357	Solyc08g041870|Solyc03g096640	http://www.genome.jp/kegg-bin/show_pathway?sly00960/sly:101261642%09red/sly:101267296%09red
Lipoic acid metabolism	KEGG PATHWAY	sly00785	1	5	0.0651963	Solyc04g079750	http://www.genome.jp/kegg-bin/show_pathway?sly00785/sly:101244660%09red
Amino sugar and nucleotide sugar metabolism	KEGG PATHWAY	sly00520	4	134	0.069482	Solyc01g091200|Solyc03g113790|Solyc08g080140|Solyc04g072000	http://www.genome.jp/kegg-bin/show_pathway?sly00520/sly:101249858%09red/sly:101258640%09red/sly:101256086%09red/sly:101249670%09red
Arginine biosynthesis	KEGG PATHWAY	sly00220	2	38	0.0735475	Solyc03g043950|Solyc08g041870	http://www.genome.jp/kegg-bin/show_pathway?sly00220/sly:101261642%09red/sly:100301981%09red
Phagosome	KEGG PATHWAY	sly04145	3	90	0.0862964	Solyc07g017510|Solyc10g054590|Solyc02g036450	http://www.genome.jp/kegg-bin/show_pathway?sly04145/sly:101254245%09red/sly:101261973%09red/sly:101260244%09red
Peroxisome	KEGG PATHWAY	sly04146	3	93	0.092793	Solyc10g008110|Solyc06g066570|Solyc06g060720	http://www.genome.jp/kegg-bin/show_pathway?sly04146/sly:101251298%09red/sly:101252997%09red/sly:101243641%09red
N-Glycan biosynthesis	KEGG PATHWAY	sly00510	2	44	0.0934944	Solyc04g082670|Solyc02g093430	http://www.genome.jp/kegg-bin/show_pathway?sly00510/sly:101260885%09red/sly:101264927%09red
Plant hormone signal transduction	KEGG PATHWAY	sly04075	6	300	0.129656	Solyc04g078390|Solyc06g061180|Solyc02g071220|Solyc05g052980|Solyc01g110710|Solyc05g056430	http://www.genome.jp/kegg-bin/show_pathway?sly04075/sly:101267127%09red/sly:101263158%09red/sly:101265701%09red/sly:101248778%09red/sly:101243703%09red/sly:109118704%09red
Alanine, aspartate and glutamate metabolism	KEGG PATHWAY	sly00250	2	55	0.133358	Solyc04g025530|Solyc08g041870	http://www.genome.jp/kegg-bin/show_pathway?sly00250/sly:101261642%09red/sly:101259235%09red
Citrate cycle (TCA cycle)	KEGG PATHWAY	sly00020	2	58	0.144808	Solyc05g054640|Solyc05g009530	http://www.genome.jp/kegg-bin/show_pathway?sly00020/sly:101257857%09red/sly:101259749%09red
Taurine and hypotaurine metabolism	KEGG PATHWAY	sly00430	1	13	0.145579	Solyc04g025530	http://www.genome.jp/kegg-bin/show_pathway?sly00430/sly:101259235%09red
MAPK signaling pathway - plant	KEGG PATHWAY	sly04016	4	185	0.162058	Solyc12g099990|Solyc05g052980|Solyc06g066370|Solyc06g061180	http://www.genome.jp/kegg-bin/show_pathway?sly04016/sly:101243958%09red/sly:101267127%09red/sly:101248778%09red/sly:101255501%09red
Arachidonic acid metabolism	KEGG PATHWAY	sly00590	1	15	0.164574	Solyc06g068740	http://www.genome.jp/kegg-bin/show_pathway?sly00590/sly:101250605%09red
Plant-pathogen interaction	KEGG PATHWAY	sly04626	4	189	0.170663	Solyc12g099990|Solyc06g066370|Solyc01g112250|Solyc07g066220	http://www.genome.jp/kegg-bin/show_pathway?sly04626/sly:101243958%09red/sly:778199%09red/sly:101255501%09red/sly:101258311%09red
2-Oxocarboxylic acid metabolism	KEGG PATHWAY	sly01210	2	65	0.172238	Solyc03g043950|Solyc08g041870	http://www.genome.jp/kegg-bin/show_pathway?sly01210/sly:101261642%09red/sly:100301981%09red
Fructose and mannose metabolism	KEGG PATHWAY	sly00051	2	73	0.204492	Solyc03g113790|Solyc05g008600	http://www.genome.jp/kegg-bin/show_pathway?sly00051/sly:101258640%09red/sly:101264821%09red
Phosphatidylinositol signaling system	KEGG PATHWAY	sly04070	2	74	0.208573	Solyc07g017510|Solyc12g099990	http://www.genome.jp/kegg-bin/show_pathway?sly04070/sly:101243958%09red/sly:101260244%09red
Photosynthesis	KEGG PATHWAY	sly00195	2	84	0.249728	Solyc07g066150|Solyc08g077050	http://www.genome.jp/kegg-bin/show_pathway?sly00195/sly:101263732%09red/sly:101266059%09red
Folate biosynthesis	KEGG PATHWAY	sly00790	1	25	0.253416	Solyc06g068740	http://www.genome.jp/kegg-bin/show_pathway?sly00790/sly:101250605%09red
Isoquinoline alkaloid biosynthesis	KEGG PATHWAY	sly00950	1	30	0.294239	Solyc08g041870	http://www.genome.jp/kegg-bin/show_pathway?sly00950/sly:101261642%09red
Butanoate metabolism	KEGG PATHWAY	sly00650	1	30	0.294239	Solyc04g025530	http://www.genome.jp/kegg-bin/show_pathway?sly00650/sly:101259235%09red
Purine metabolism	KEGG PATHWAY	sly00230	2	97	0.303473	Solyc09g082970|Solyc10g086190	http://www.genome.jp/kegg-bin/show_pathway?sly00230/sly:101251530%09red/sly:101261160%09red
Fatty acid elongation	KEGG PATHWAY	sly00062	1	36	0.340298	Solyc02g085870	http://www.genome.jp/kegg-bin/show_pathway?sly00062/sly:101245220%09red
Carotenoid biosynthesis	KEGG PATHWAY	sly00906	1	38	0.354976	Solyc03g123760	http://www.genome.jp/kegg-bin/show_pathway?sly00906/sly:544073%09red
Steroid biosynthesis	KEGG PATHWAY	sly00100	1	38	0.354976	Solyc01g111830	http://www.genome.jp/kegg-bin/show_pathway?sly00100/sly:101247376%09red
Endocytosis	KEGG PATHWAY	sly04144	3	188	0.359841	Solyc09g065950|Solyc12g098740|Solyc02g036450	http://www.genome.jp/kegg-bin/show_pathway?sly04144/sly:101255140%09red/sly:101253169%09red/sly:101261973%09red
Cysteine and methionine metabolism	KEGG PATHWAY	sly00270	2	117	0.384483	Solyc02g082850|Solyc08g041870	http://www.genome.jp/kegg-bin/show_pathway?sly00270/sly:101253958%09red/sly:101261642%09red
Cyanoamino acid metabolism	KEGG PATHWAY	sly00460	1	48	0.42362	Solyc02g091560	http://www.genome.jp/kegg-bin/show_pathway?sly00460/sly:101254439%09red
Phenylalanine, tyrosine and tryptophan biosynthesis	KEGG PATHWAY	sly00400	1	50	0.436449	Solyc08g041870	http://www.genome.jp/kegg-bin/show_pathway?sly00400/sly:101261642%09red
Propanoate metabolism	KEGG PATHWAY	sly00640	1	50	0.436449	Solyc10g008110	http://www.genome.jp/kegg-bin/show_pathway?sly00640/sly:101243641%09red
Tyrosine metabolism	KEGG PATHWAY	sly00350	1	52	0.448993	Solyc08g041870	http://www.genome.jp/kegg-bin/show_pathway?sly00350/sly:101261642%09red
alpha-Linolenic acid metabolism	KEGG PATHWAY	sly00592	1	53	0.45516	Solyc10g008110	http://www.genome.jp/kegg-bin/show_pathway?sly00592/sly:101243641%09red
Protein processing in endoplasmic reticulum	KEGG PATHWAY	sly04141	3	226	0.472447	Solyc04g082670|Solyc12g005910|Solyc02g080410	http://www.genome.jp/kegg-bin/show_pathway?sly04141/sly:101256444%09red/sly:101264927%09red/sly:101250189%09red
Galactose metabolism	KEGG PATHWAY	sly00052	1	57	0.479149	Solyc02g087790	http://www.genome.jp/kegg-bin/show_pathway?sly00052/sly:101256341%09red
Pentose phosphate pathway	KEGG PATHWAY	sly00030	1	57	0.479149	Solyc05g008600	http://www.genome.jp/kegg-bin/show_pathway?sly00030/sly:101264821%09red
Terpenoid backbone biosynthesis	KEGG PATHWAY	sly00900	1	58	0.484979	Solyc04g056390	http://www.genome.jp/kegg-bin/show_pathway?sly00900/sly:101255683%09red
Ascorbate and aldarate metabolism	KEGG PATHWAY	sly00053	1	59	0.490745	Solyc09g009390	http://www.genome.jp/kegg-bin/show_pathway?sly00053/sly:101264360%09red
Phenylalanine metabolism	KEGG PATHWAY	sly00360	1	59	0.490745	Solyc08g041870	http://www.genome.jp/kegg-bin/show_pathway?sly00360/sly:101261642%09red
Fatty acid degradation	KEGG PATHWAY	sly00071	1	60	0.496446	Solyc10g008110	http://www.genome.jp/kegg-bin/show_pathway?sly00071/sly:101243641%09red
Starch and sucrose metabolism	KEGG PATHWAY	sly00500	2	147	0.497418	Solyc08g079060|Solyc05g005080	http://www.genome.jp/kegg-bin/show_pathway?sly00500/sly:101247646%09red/sly:101244370%09red
Zeatin biosynthesis	KEGG PATHWAY	sly00908	1	69	0.544977	Solyc12g014180	http://www.genome.jp/kegg-bin/show_pathway?sly00908/sly:101258827%09red
Inositol phosphate metabolism	KEGG PATHWAY	sly00562	1	75	0.574711	Solyc07g017510	http://www.genome.jp/kegg-bin/show_pathway?sly00562/sly:101260244%09red
Glycerolipid metabolism	KEGG PATHWAY	sly00561	1	86	0.624283	Solyc09g011240	http://www.genome.jp/kegg-bin/show_pathway?sly00561/sly:101256514%09red
Glycerophospholipid metabolism	KEGG PATHWAY	sly00564	1	105	0.696718	Solyc06g068470	http://www.genome.jp/kegg-bin/show_pathway?sly00564/sly:101257780%09red
Glutathione metabolism	KEGG PATHWAY	sly00480	1	117	0.735107	Solyc09g074850	http://www.genome.jp/kegg-bin/show_pathway?sly00480/sly:101253422%09red
RNA degradation	KEGG PATHWAY	sly03018	1	119	0.741016	Solyc10g006990	http://www.genome.jp/kegg-bin/show_pathway?sly03018/sly:101268034%09red
RNA transport	KEGG PATHWAY	sly03013	1	169	0.852737	Solyc06g011630	http://www.genome.jp/kegg-bin/show_pathway?sly03013/sly:101250971%09red
Spliceosome	KEGG PATHWAY	sly03040	1	188	0.8812	Solyc11g005110	http://www.genome.jp/kegg-bin/show_pathway?sly03040/sly:101257622%09red
Phenylpropanoid biosynthesis	KEGG PATHWAY	sly00940	1	222	0.919137	Solyc09g072700	http://www.genome.jp/kegg-bin/show_pathway?sly00940/sly:101248236%09red
--------------------
#Term	Database	ID	Input number	Background number	P-Value	Input	Hyperlink
--------------------
#Term	Database	ID	Input number	Background number	P-Value	Input	Hyperlink
mitochondrial mRNA modification	Gene Ontology Slim	GO:0080156	2	6	0.0033331	Solyc06g008220|Solyc02g079770	http://amigo.geneontology.org/amigo/term/GO:0080156
mitochondrial mRNA modification	Gene Ontology	GO:0080156	2	6	0.0033331	Solyc06g008220|Solyc02g079770	http://amigo.geneontology.org/amigo/term/GO:0080156
one-carbon metabolic process	Gene Ontology Slim	GO:0006730	2	10	0.00762804	Solyc02g091560|Solyc10g083890	http://amigo.geneontology.org/amigo/term/GO:0006730
one-carbon metabolic process	Gene Ontology	GO:0006730	2	10	0.00762804	Solyc02g091560|Solyc10g083890	http://amigo.geneontology.org/amigo/term/GO:0006730
small ribosomal subunit	Gene Ontology Slim	GO:0015935	2	11	0.00894882	Solyc05g005873|Solyc07g062870	http://amigo.geneontology.org/amigo/term/GO:0015935
small ribosomal subunit	Gene Ontology	GO:0015935	2	11	0.00894882	Solyc05g005873|Solyc07g062870	http://amigo.geneontology.org/amigo/term/GO:0015935
cell redox homeostasis	Gene Ontology Slim	GO:0045454	2	13	0.0118706	Solyc04g071565|Solyc10g082030	http://amigo.geneontology.org/amigo/term/GO:0045454
cell redox homeostasis	Gene Ontology	GO:0045454	2	13	0.0118706	Solyc04g071565|Solyc10g082030	http://amigo.geneontology.org/amigo/term/GO:0045454
glycolytic process	Gene Ontology Slim	GO:0006096	2	17	0.0187734	Solyc09g082970|Solyc05g008600	http://amigo.geneontology.org/amigo/term/GO:0006096
glycolytic process	Gene Ontology	GO:0006096	2	17	0.0187734	Solyc09g082970|Solyc05g008600	http://amigo.geneontology.org/amigo/term/GO:0006096
pyridoxal phosphate binding	Gene Ontology Slim	GO:0030170	2	18	0.0207073	Solyc02g091560|Solyc08g065220	http://amigo.geneontology.org/amigo/term/GO:0030170
signaling receptor activity	Gene Ontology Slim	GO:0038023	2	18	0.0207073	Solyc07g007800|Solyc06g061180	http://amigo.geneontology.org/amigo/term/GO:0038023
pyridoxal phosphate binding	Gene Ontology	GO:0030170	2	18	0.0207073	Solyc02g091560|Solyc08g065220	http://amigo.geneontology.org/amigo/term/GO:0030170
signaling receptor activity	Gene Ontology	GO:0038023	2	18	0.0207073	Solyc07g007800|Solyc06g061180	http://amigo.geneontology.org/amigo/term/GO:0038023
cytosol	Gene Ontology Slim	GO:0005829	8	316	0.0300357	Solyc02g082850|Solyc08g062820|Solyc04g025530|Solyc01g106430|Solyc05g052980|Solyc06g034120|Solyc05g008600|Solyc09g011240	http://amigo.geneontology.org/amigo/term/GO:0005829
cytosol	Gene Ontology	GO:0005829	8	316	0.0300357	Solyc02g082850|Solyc08g062820|Solyc04g025530|Solyc01g106430|Solyc05g052980|Solyc06g034120|Solyc05g008600|Solyc09g011240	http://amigo.geneontology.org/amigo/term/GO:0005829
chloroplast	Gene Ontology Slim	GO:0009507	5	151	0.0311772	Solyc04g077130|Solyc03g097470|Solyc03g097950|Solyc04g056580|Solyc02g079770	http://amigo.geneontology.org/amigo/term/GO:0009507
chloroplast	Gene Ontology	GO:0009507	5	151	0.0311772	Solyc04g077130|Solyc03g097470|Solyc03g097950|Solyc04g056580|Solyc02g079770	http://amigo.geneontology.org/amigo/term/GO:0009507
mitochondrion	Gene Ontology Slim	GO:0005739	5	159	0.0374278	Solyc05g005873|Solyc02g080810|Solyc08g065220|Solyc06g008220|Solyc02g079770	http://amigo.geneontology.org/amigo/term/GO:0005739
mitochondrion	Gene Ontology	GO:0005739	5	159	0.0374278	Solyc05g005873|Solyc02g080810|Solyc08g065220|Solyc06g008220|Solyc02g079770	http://amigo.geneontology.org/amigo/term/GO:0005739
endoplasmic reticulum	Gene Ontology Slim	GO:0005783	4	113	0.0425239	Solyc01g091280|Solyc02g092710|Solyc05g013130|Solyc12g005910	http://amigo.geneontology.org/amigo/term/GO:0005783
endoplasmic reticulum	Gene Ontology	GO:0005783	4	113	0.0425239	Solyc01g091280|Solyc02g092710|Solyc05g013130|Solyc12g005910	http://amigo.geneontology.org/amigo/term/GO:0005783
integral component of plasma membrane	Gene Ontology Slim	GO:0005887	2	30	0.0495412	Solyc01g073660|Solyc12g005910	http://amigo.geneontology.org/amigo/term/GO:0005887
integral component of plasma membrane	Gene Ontology	GO:0005887	2	30	0.0495412	Solyc01g073660|Solyc12g005910	http://amigo.geneontology.org/amigo/term/GO:0005887
chloroplast envelope	Gene Ontology Slim	GO:0009941	2	31	0.0523578	Solyc08g065220|Solyc05g009530	http://amigo.geneontology.org/amigo/term/GO:0009941
chloroplast envelope	Gene Ontology	GO:0009941	2	31	0.0523578	Solyc08g065220|Solyc05g009530	http://amigo.geneontology.org/amigo/term/GO:0009941
pyruvate transmembrane transporter activity	Gene Ontology Slim	GO:0050833	1	5	0.0651963	Solyc04g071930	http://amigo.geneontology.org/amigo/term/GO:0050833
pyruvate kinase activity	Gene Ontology Slim	GO:0004743	1	5	0.0651963	Solyc09g082970	http://amigo.geneontology.org/amigo/term/GO:0004743
modulation by symbiont of host calcium or calmodulin-mediated signal transduction	Gene Ontology Slim	GO:0075133	1	5	0.0651963	Solyc12g099990	http://amigo.geneontology.org/amigo/term/GO:0075133
response to oxidative stress	Gene Ontology Slim	GO:0006979	1	5	0.0651963	Solyc10g082030	http://amigo.geneontology.org/amigo/term/GO:0006979
peptidyl-proline hydroxylation to 4-hydroxy-L-proline	Gene Ontology Slim	GO:0018401	1	5	0.0651963	Solyc02g092710	http://amigo.geneontology.org/amigo/term/GO:0018401
procollagen-proline 4-dioxygenase activity	Gene Ontology Slim	GO:0004656	1	5	0.0651963	Solyc02g092710	http://amigo.geneontology.org/amigo/term/GO:0004656
5S rRNA binding	Gene Ontology Slim	GO:0008097	1	5	0.0651963	Solyc12g098890	http://amigo.geneontology.org/amigo/term/GO:0008097
protein disulfide oxidoreductase activity	Gene Ontology Slim	GO:0015035	1	5	0.0651963	Solyc04g071565	http://amigo.geneontology.org/amigo/term/GO:0015035
oxidoreductase activity, acting on a sulfur group of donors, disulfide as acceptor	Gene Ontology Slim	GO:0016671	1	5	0.0651963	Solyc04g071565	http://amigo.geneontology.org/amigo/term/GO:0016671
chloroplast thylakoid	Gene Ontology Slim	GO:0009534	1	5	0.0651963	Solyc05g009530	http://amigo.geneontology.org/amigo/term/GO:0009534
endosome membrane	Gene Ontology Slim	GO:0010008	1	5	0.0651963	Solyc07g017510	http://amigo.geneontology.org/amigo/term/GO:0010008
protein-disulfide reductase activity	Gene Ontology Slim	GO:0047134	1	5	0.0651963	Solyc04g071565	http://amigo.geneontology.org/amigo/term/GO:0047134
mitochondrial pyruvate transmembrane transport	Gene Ontology Slim	GO:0006850	1	5	0.0651963	Solyc04g071930	http://amigo.geneontology.org/amigo/term/GO:0006850
apoplast	Gene Ontology Slim	GO:0048046	1	5	0.0651963	Solyc08g065220	http://amigo.geneontology.org/amigo/term/GO:0048046
ribosome	Gene Ontology Slim	GO:0005840	1	5	0.0651963	Solyc02g082500	http://amigo.geneontology.org/amigo/term/GO:0005840
RNA splicing	Gene Ontology Slim	GO:0008380	1	5	0.0651963	Solyc05g009910	http://amigo.geneontology.org/amigo/term/GO:0008380
peptidyl-proline hydroxylation to 4-hydroxy-L-proline	Gene Ontology	GO:0018401	1	5	0.0651963	Solyc02g092710	http://amigo.geneontology.org/amigo/term/GO:0018401
pyruvate kinase activity	Gene Ontology	GO:0004743	1	5	0.0651963	Solyc09g082970	http://amigo.geneontology.org/amigo/term/GO:0004743
procollagen-proline 4-dioxygenase activity	Gene Ontology	GO:0004656	1	5	0.0651963	Solyc02g092710	http://amigo.geneontology.org/amigo/term/GO:0004656
protein disulfide oxidoreductase activity	Gene Ontology	GO:0015035	1	5	0.0651963	Solyc04g071565	http://amigo.geneontology.org/amigo/term/GO:0015035
response to oxidative stress	Gene Ontology	GO:0006979	1	5	0.0651963	Solyc10g082030	http://amigo.geneontology.org/amigo/term/GO:0006979
modulation by symbiont of host calcium or calmodulin-mediated signal transduction	Gene Ontology	GO:0075133	1	5	0.0651963	Solyc12g099990	http://amigo.geneontology.org/amigo/term/GO:0075133
ribosome	Gene Ontology	GO:0005840	1	5	0.0651963	Solyc02g082500	http://amigo.geneontology.org/amigo/term/GO:0005840
5S rRNA binding	Gene Ontology	GO:0008097	1	5	0.0651963	Solyc12g098890	http://amigo.geneontology.org/amigo/term/GO:0008097
oxidoreductase activity, acting on a sulfur group of donors, disulfide as acceptor	Gene Ontology	GO:0016671	1	5	0.0651963	Solyc04g071565	http://amigo.geneontology.org/amigo/term/GO:0016671
chloroplast thylakoid	Gene Ontology	GO:0009534	1	5	0.0651963	Solyc05g009530	http://amigo.geneontology.org/amigo/term/GO:0009534
pyruvate transmembrane transporter activity	Gene Ontology	GO:0050833	1	5	0.0651963	Solyc04g071930	http://amigo.geneontology.org/amigo/term/GO:0050833
apoplast	Gene Ontology	GO:0048046	1	5	0.0651963	Solyc08g065220	http://amigo.geneontology.org/amigo/term/GO:0048046
endosome membrane	Gene Ontology	GO:0010008	1	5	0.0651963	Solyc07g017510	http://amigo.geneontology.org/amigo/term/GO:0010008
RNA splicing	Gene Ontology	GO:0008380	1	5	0.0651963	Solyc05g009910	http://amigo.geneontology.org/amigo/term/GO:0008380
protein-disulfide reductase activity	Gene Ontology	GO:0047134	1	5	0.0651963	Solyc04g071565	http://amigo.geneontology.org/amigo/term/GO:0047134
mitochondrial pyruvate transmembrane transport	Gene Ontology	GO:0006850	1	5	0.0651963	Solyc04g071930	http://amigo.geneontology.org/amigo/term/GO:0006850
endoplasmic reticulum to Golgi vesicle-mediated transport	Gene Ontology Slim	GO:0006888	2	36	0.0672455	Solyc05g013130|Solyc12g005910	http://amigo.geneontology.org/amigo/term/GO:0006888
endoplasmic reticulum to Golgi vesicle-mediated transport	Gene Ontology	GO:0006888	2	36	0.0672455	Solyc05g013130|Solyc12g005910	http://amigo.geneontology.org/amigo/term/GO:0006888
cellular response to glucose starvation	Gene Ontology Slim	GO:0042149	1	6	0.0756426	Solyc02g078480	http://amigo.geneontology.org/amigo/term/GO:0042149
hydrolase activity, hydrolyzing N-glycosyl compounds	Gene Ontology Slim	GO:0016799	1	6	0.0756426	Solyc08g062820	http://amigo.geneontology.org/amigo/term/GO:0016799
post-mRNA release spliceosomal complex	Gene Ontology Slim	GO:0071014	1	6	0.0756426	Solyc05g009910	http://amigo.geneontology.org/amigo/term/GO:0071014
protein localization to endoplasmic reticulum exit site	Gene Ontology Slim	GO:0070973	1	6	0.0756426	Solyc12g005910	http://amigo.geneontology.org/amigo/term/GO:0070973
small ribosomal subunit rRNA binding	Gene Ontology Slim	GO:0070181	1	6	0.0756426	Solyc07g062870	http://amigo.geneontology.org/amigo/term/GO:0070181
thioredoxin peroxidase activity	Gene Ontology Slim	GO:0008379	1	6	0.0756426	Solyc10g082030	http://amigo.geneontology.org/amigo/term/GO:0008379
AMP-activated protein kinase activity	Gene Ontology Slim	GO:0004679	1	6	0.0756426	Solyc02g078480	http://amigo.geneontology.org/amigo/term/GO:0004679
nucleotide-activated protein kinase complex	Gene Ontology Slim	GO:0031588	1	6	0.0756426	Solyc02g078480	http://amigo.geneontology.org/amigo/term/GO:0031588
fatty acid biosynthetic process	Gene Ontology Slim	GO:0006633	1	6	0.0756426	Solyc02g070790	http://amigo.geneontology.org/amigo/term/GO:0006633
regulation of catalytic activity	Gene Ontology Slim	GO:0050790	1	6	0.0756426	Solyc02g078480	http://amigo.geneontology.org/amigo/term/GO:0050790
regulation of catalytic activity	Gene Ontology	GO:0050790	1	6	0.0756426	Solyc02g078480	http://amigo.geneontology.org/amigo/term/GO:0050790
small ribosomal subunit rRNA binding	Gene Ontology	GO:0070181	1	6	0.0756426	Solyc07g062870	http://amigo.geneontology.org/amigo/term/GO:0070181
protein localization to endoplasmic reticulum exit site	Gene Ontology	GO:0070973	1	6	0.0756426	Solyc12g005910	http://amigo.geneontology.org/amigo/term/GO:0070973
AMP-activated protein kinase activity	Gene Ontology	GO:0004679	1	6	0.0756426	Solyc02g078480	http://amigo.geneontology.org/amigo/term/GO:0004679
cellular response to glucose starvation	Gene Ontology	GO:0042149	1	6	0.0756426	Solyc02g078480	http://amigo.geneontology.org/amigo/term/GO:0042149
nucleotide-activated protein kinase complex	Gene Ontology	GO:0031588	1	6	0.0756426	Solyc02g078480	http://amigo.geneontology.org/amigo/term/GO:0031588
hydrolase activity, hydrolyzing N-glycosyl compounds	Gene Ontology	GO:0016799	1	6	0.0756426	Solyc08g062820	http://amigo.geneontology.org/amigo/term/GO:0016799
post-mRNA release spliceosomal complex	Gene Ontology	GO:0071014	1	6	0.0756426	Solyc05g009910	http://amigo.geneontology.org/amigo/term/GO:0071014
thioredoxin peroxidase activity	Gene Ontology	GO:0008379	1	6	0.0756426	Solyc10g082030	http://amigo.geneontology.org/amigo/term/GO:0008379
fatty acid biosynthetic process	Gene Ontology	GO:0006633	1	6	0.0756426	Solyc02g070790	http://amigo.geneontology.org/amigo/term/GO:0006633
cytokinin biosynthetic process	Gene Ontology Slim	GO:0009691	1	7	0.0859726	Solyc08g062820	http://amigo.geneontology.org/amigo/term/GO:0009691
cobalt ion binding	Gene Ontology Slim	GO:0050897	1	7	0.0859726	Solyc02g091560	http://amigo.geneontology.org/amigo/term/GO:0050897
-	Gene Ontology Slim	GO:0006544	1	7	0.0859726	Solyc02g091560	http://amigo.geneontology.org/amigo/term/GO:0006544
glycine biosynthetic process from serine	Gene Ontology Slim	GO:0019264	1	7	0.0859726	Solyc02g091560	http://amigo.geneontology.org/amigo/term/GO:0019264
phosphatidylinositol phosphorylation	Gene Ontology Slim	GO:0046854	1	7	0.0859726	Solyc07g017510	http://amigo.geneontology.org/amigo/term/GO:0046854
serine binding	Gene Ontology Slim	GO:0070905	1	7	0.0859726	Solyc02g091560	http://amigo.geneontology.org/amigo/term/GO:0070905
-	Gene Ontology Slim	GO:1904482	1	7	0.0859726	Solyc02g091560	http://amigo.geneontology.org/amigo/term/GO:1904482
AMP binding	Gene Ontology Slim	GO:0016208	1	7	0.0859726	Solyc02g078480	http://amigo.geneontology.org/amigo/term/GO:0016208
folic acid metabolic process	Gene Ontology Slim	GO:0046655	1	7	0.0859726	Solyc02g091560	http://amigo.geneontology.org/amigo/term/GO:0046655
glycine hydroxymethyltransferase activity	Gene Ontology Slim	GO:0004372	1	7	0.0859726	Solyc02g091560	http://amigo.geneontology.org/amigo/term/GO:0004372
phospholipid binding	Gene Ontology Slim	GO:0005543	1	7	0.0859726	Solyc12g098740	http://amigo.geneontology.org/amigo/term/GO:0005543
clathrin binding	Gene Ontology Slim	GO:0030276	1	7	0.0859726	Solyc12g098740	http://amigo.geneontology.org/amigo/term/GO:0030276
tetrahydrofolate metabolic process	Gene Ontology Slim	GO:0046653	1	7	0.0859726	Solyc02g091560	http://amigo.geneontology.org/amigo/term/GO:0046653
L-serine catabolic process	Gene Ontology Slim	GO:0006565	1	7	0.0859726	Solyc02g091560	http://amigo.geneontology.org/amigo/term/GO:0006565
serine binding	Gene Ontology	GO:0070905	1	7	0.0859726	Solyc02g091560	http://amigo.geneontology.org/amigo/term/GO:0070905
clathrin binding	Gene Ontology	GO:0030276	1	7	0.0859726	Solyc12g098740	http://amigo.geneontology.org/amigo/term/GO:0030276
cytokinin biosynthetic process	Gene Ontology	GO:0009691	1	7	0.0859726	Solyc08g062820	http://amigo.geneontology.org/amigo/term/GO:0009691
folic acid metabolic process	Gene Ontology	GO:0046655	1	7	0.0859726	Solyc02g091560	http://amigo.geneontology.org/amigo/term/GO:0046655
-	Gene Ontology	GO:0006544	1	7	0.0859726	Solyc02g091560	http://amigo.geneontology.org/amigo/term/GO:0006544
L-serine catabolic process	Gene Ontology	GO:0006565	1	7	0.0859726	Solyc02g091560	http://amigo.geneontology.org/amigo/term/GO:0006565
phospholipid binding	Gene Ontology	GO:0005543	1	7	0.0859726	Solyc12g098740	http://amigo.geneontology.org/amigo/term/GO:0005543
tetrahydrofolate metabolic process	Gene Ontology	GO:0046653	1	7	0.0859726	Solyc02g091560	http://amigo.geneontology.org/amigo/term/GO:0046653
glycine hydroxymethyltransferase activity	Gene Ontology	GO:0004372	1	7	0.0859726	Solyc02g091560	http://amigo.geneontology.org/amigo/term/GO:0004372
cobalt ion binding	Gene Ontology	GO:0050897	1	7	0.0859726	Solyc02g091560	http://amigo.geneontology.org/amigo/term/GO:0050897
AMP binding	Gene Ontology	GO:0016208	1	7	0.0859726	Solyc02g078480	http://amigo.geneontology.org/amigo/term/GO:0016208
glycine biosynthetic process from serine	Gene Ontology	GO:0019264	1	7	0.0859726	Solyc02g091560	http://amigo.geneontology.org/amigo/term/GO:0019264
-	Gene Ontology	GO:1904482	1	7	0.0859726	Solyc02g091560	http://amigo.geneontology.org/amigo/term/GO:1904482
phosphatidylinositol phosphorylation	Gene Ontology	GO:0046854	1	7	0.0859726	Solyc07g017510	http://amigo.geneontology.org/amigo/term/GO:0046854
amino acid binding	Gene Ontology Slim	GO:0016597	1	8	0.0961874	Solyc02g091560	http://amigo.geneontology.org/amigo/term/GO:0016597
phosphoprotein phosphatase activity	Gene Ontology Slim	GO:0004721	1	8	0.0961874	Solyc06g051520	http://amigo.geneontology.org/amigo/term/GO:0004721
large ribosomal subunit rRNA binding	Gene Ontology Slim	GO:0070180	1	8	0.0961874	Solyc02g082500	http://amigo.geneontology.org/amigo/term/GO:0070180
protein kinase regulator activity	Gene Ontology Slim	GO:0019887	1	8	0.0961874	Solyc02g078480	http://amigo.geneontology.org/amigo/term/GO:0019887
mitochondrial respiratory chain complex I assembly	Gene Ontology Slim	GO:0032981	1	8	0.0961874	Solyc01g102830	http://amigo.geneontology.org/amigo/term/GO:0032981
transferase activity, transferring glycosyl groups	Gene Ontology Slim	GO:0016757	1	8	0.0961874	Solyc02g093430	http://amigo.geneontology.org/amigo/term/GO:0016757
amino acid binding	Gene Ontology	GO:0016597	1	8	0.0961874	Solyc02g091560	http://amigo.geneontology.org/amigo/term/GO:0016597
mitochondrial respiratory chain complex I assembly	Gene Ontology	GO:0032981	1	8	0.0961874	Solyc01g102830	http://amigo.geneontology.org/amigo/term/GO:0032981
large ribosomal subunit rRNA binding	Gene Ontology	GO:0070180	1	8	0.0961874	Solyc02g082500	http://amigo.geneontology.org/amigo/term/GO:0070180
phosphoprotein phosphatase activity	Gene Ontology	GO:0004721	1	8	0.0961874	Solyc06g051520	http://amigo.geneontology.org/amigo/term/GO:0004721
protein kinase regulator activity	Gene Ontology	GO:0019887	1	8	0.0961874	Solyc02g078480	http://amigo.geneontology.org/amigo/term/GO:0019887
transferase activity, transferring glycosyl groups	Gene Ontology	GO:0016757	1	8	0.0961874	Solyc02g093430	http://amigo.geneontology.org/amigo/term/GO:0016757
clathrin vesicle coat	Gene Ontology Slim	GO:0030125	1	9	0.106288	Solyc12g098740	http://amigo.geneontology.org/amigo/term/GO:0030125
lysosome	Gene Ontology Slim	GO:0005764	1	9	0.106288	Solyc07g053460	http://amigo.geneontology.org/amigo/term/GO:0005764
response to heat	Gene Ontology Slim	GO:0009408	1	9	0.106288	Solyc02g080410	http://amigo.geneontology.org/amigo/term/GO:0009408
protein complex oligomerization	Gene Ontology Slim	GO:0051259	1	9	0.106288	Solyc02g080410	http://amigo.geneontology.org/amigo/term/GO:0051259
clathrin-coated vesicle	Gene Ontology Slim	GO:0030136	1	9	0.106288	Solyc03g119650	http://amigo.geneontology.org/amigo/term/GO:0030136
chitinase activity	Gene Ontology Slim	GO:0004568	1	9	0.106288	Solyc04g072000	http://amigo.geneontology.org/amigo/term/GO:0004568
protein self-association	Gene Ontology Slim	GO:0043621	1	9	0.106288	Solyc02g080410	http://amigo.geneontology.org/amigo/term/GO:0043621
protein complex oligomerization	Gene Ontology	GO:0051259	1	9	0.106288	Solyc02g080410	http://amigo.geneontology.org/amigo/term/GO:0051259
response to heat	Gene Ontology	GO:0009408	1	9	0.106288	Solyc02g080410	http://amigo.geneontology.org/amigo/term/GO:0009408
clathrin vesicle coat	Gene Ontology	GO:0030125	1	9	0.106288	Solyc12g098740	http://amigo.geneontology.org/amigo/term/GO:0030125
lysosome	Gene Ontology	GO:0005764	1	9	0.106288	Solyc07g053460	http://amigo.geneontology.org/amigo/term/GO:0005764
clathrin-coated vesicle	Gene Ontology	GO:0030136	1	9	0.106288	Solyc03g119650	http://amigo.geneontology.org/amigo/term/GO:0030136
chitinase activity	Gene Ontology	GO:0004568	1	9	0.106288	Solyc04g072000	http://amigo.geneontology.org/amigo/term/GO:0004568
protein self-association	Gene Ontology	GO:0043621	1	9	0.106288	Solyc02g080410	http://amigo.geneontology.org/amigo/term/GO:0043621
intracellular protein transport	Gene Ontology Slim	GO:0006886	2	50	0.114782	Solyc05g013130|Solyc02g036450	http://amigo.geneontology.org/amigo/term/GO:0006886
intracellular protein transport	Gene Ontology	GO:0006886	2	50	0.114782	Solyc05g013130|Solyc02g036450	http://amigo.geneontology.org/amigo/term/GO:0006886
hydrogen peroxide catabolic process	Gene Ontology Slim	GO:0042744	1	10	0.116277	Solyc10g082030	http://amigo.geneontology.org/amigo/term/GO:0042744
endoplasmic reticulum-Golgi intermediate compartment	Gene Ontology Slim	GO:0005793	1	10	0.116277	Solyc05g013130	http://amigo.geneontology.org/amigo/term/GO:0005793
proteolysis involved in cellular protein catabolic process	Gene Ontology Slim	GO:0051603	1	10	0.116277	Solyc07g053460	http://amigo.geneontology.org/amigo/term/GO:0051603
actin filament bundle assembly	Gene Ontology Slim	GO:0051017	1	10	0.116277	Solyc03g114000	http://amigo.geneontology.org/amigo/term/GO:0051017
response to hydrogen peroxide	Gene Ontology Slim	GO:0042542	1	10	0.116277	Solyc02g080410	http://amigo.geneontology.org/amigo/term/GO:0042542
COPII-coated ER to Golgi transport vesicle	Gene Ontology Slim	GO:0030134	1	10	0.116277	Solyc05g013130	http://amigo.geneontology.org/amigo/term/GO:0030134
response to hydrogen peroxide	Gene Ontology	GO:0042542	1	10	0.116277	Solyc02g080410	http://amigo.geneontology.org/amigo/term/GO:0042542
endoplasmic reticulum-Golgi intermediate compartment	Gene Ontology	GO:0005793	1	10	0.116277	Solyc05g013130	http://amigo.geneontology.org/amigo/term/GO:0005793
hydrogen peroxide catabolic process	Gene Ontology	GO:0042744	1	10	0.116277	Solyc10g082030	http://amigo.geneontology.org/amigo/term/GO:0042744
proteolysis involved in cellular protein catabolic process	Gene Ontology	GO:0051603	1	10	0.116277	Solyc07g053460	http://amigo.geneontology.org/amigo/term/GO:0051603
COPII-coated ER to Golgi transport vesicle	Gene Ontology	GO:0030134	1	10	0.116277	Solyc05g013130	http://amigo.geneontology.org/amigo/term/GO:0030134
actin filament bundle assembly	Gene Ontology	GO:0051017	1	10	0.116277	Solyc03g114000	http://amigo.geneontology.org/amigo/term/GO:0051017
ubiquitin protein ligase activity	Gene Ontology Slim	GO:0061630	2	52	0.12213	Solyc05g014230|Solyc01g087030	http://amigo.geneontology.org/amigo/term/GO:0061630
endosome	Gene Ontology Slim	GO:0005768	2	52	0.12213	Solyc12g098740|Solyc02g036450	http://amigo.geneontology.org/amigo/term/GO:0005768
endosome	Gene Ontology	GO:0005768	2	52	0.12213	Solyc12g098740|Solyc02g036450	http://amigo.geneontology.org/amigo/term/GO:0005768
ubiquitin protein ligase activity	Gene Ontology	GO:0061630	2	52	0.12213	Solyc05g014230|Solyc01g087030	http://amigo.geneontology.org/amigo/term/GO:0061630
response to salt stress	Gene Ontology Slim	GO:0009651	1	11	0.126154	Solyc02g080410	http://amigo.geneontology.org/amigo/term/GO:0009651
large ribosomal subunit	Gene Ontology Slim	GO:0015934	1	11	0.126154	Solyc02g082500	http://amigo.geneontology.org/amigo/term/GO:0015934
rRNA binding	Gene Ontology Slim	GO:0019843	1	11	0.126154	Solyc02g082500	http://amigo.geneontology.org/amigo/term/GO:0019843
peroxisomal membrane	Gene Ontology Slim	GO:0005778	1	11	0.126154	Solyc06g060720	http://amigo.geneontology.org/amigo/term/GO:0005778
response to salt stress	Gene Ontology	GO:0009651	1	11	0.126154	Solyc02g080410	http://amigo.geneontology.org/amigo/term/GO:0009651
large ribosomal subunit	Gene Ontology	GO:0015934	1	11	0.126154	Solyc02g082500	http://amigo.geneontology.org/amigo/term/GO:0015934
peroxisomal membrane	Gene Ontology	GO:0005778	1	11	0.126154	Solyc06g060720	http://amigo.geneontology.org/amigo/term/GO:0005778
rRNA binding	Gene Ontology	GO:0019843	1	11	0.126154	Solyc02g082500	http://amigo.geneontology.org/amigo/term/GO:0019843
protein ubiquitination	Gene Ontology Slim	GO:0016567	2	54	0.12959	Solyc05g014230|Solyc01g087030	http://amigo.geneontology.org/amigo/term/GO:0016567
protein ubiquitination	Gene Ontology	GO:0016567	2	54	0.12959	Solyc05g014230|Solyc01g087030	http://amigo.geneontology.org/amigo/term/GO:0016567
magnesium ion binding	Gene Ontology Slim	GO:0000287	1	12	0.135921	Solyc01g106430	http://amigo.geneontology.org/amigo/term/GO:0000287
maturation of SSU-rRNA from tricistronic rRNA transcript (SSU-rRNA, 5.8S rRNA, LSU-rRNA)	Gene Ontology Slim	GO:0000462	1	12	0.135921	Solyc11g005570	http://amigo.geneontology.org/amigo/term/GO:0000462
Golgi organization	Gene Ontology Slim	GO:0007030	1	12	0.135921	Solyc05g013130	http://amigo.geneontology.org/amigo/term/GO:0007030
methylation	Gene Ontology Slim	GO:0032259	1	12	0.135921	Solyc04g055260	http://amigo.geneontology.org/amigo/term/GO:0032259
magnesium ion binding	Gene Ontology	GO:0000287	1	12	0.135921	Solyc01g106430	http://amigo.geneontology.org/amigo/term/GO:0000287
Golgi organization	Gene Ontology	GO:0007030	1	12	0.135921	Solyc05g013130	http://amigo.geneontology.org/amigo/term/GO:0007030
maturation of SSU-rRNA from tricistronic rRNA transcript (SSU-rRNA, 5.8S rRNA, LSU-rRNA)	Gene Ontology	GO:0000462	1	12	0.135921	Solyc11g005570	http://amigo.geneontology.org/amigo/term/GO:0000462
methylation	Gene Ontology	GO:0032259	1	12	0.135921	Solyc04g055260	http://amigo.geneontology.org/amigo/term/GO:0032259
anchored component of plasma membrane	Gene Ontology Slim	GO:0046658	2	57	0.140968	Solyc11g068440|Solyc03g117560	http://amigo.geneontology.org/amigo/term/GO:0046658
anchored component of plasma membrane	Gene Ontology	GO:0046658	2	57	0.140968	Solyc11g068440|Solyc03g117560	http://amigo.geneontology.org/amigo/term/GO:0046658
transporter activity	Gene Ontology Slim	GO:0005215	1	13	0.145579	Solyc01g073660	http://amigo.geneontology.org/amigo/term/GO:0005215
defense response	Gene Ontology Slim	GO:0006952	1	13	0.145579	Solyc04g079890	http://amigo.geneontology.org/amigo/term/GO:0006952
cytoplasmic vesicle	Gene Ontology Slim	GO:0031410	1	13	0.145579	Solyc03g119650	http://amigo.geneontology.org/amigo/term/GO:0031410
regulation of protein serine/threonine phosphatase activity	Gene Ontology Slim	GO:0080163	1	13	0.145579	Solyc06g061180	http://amigo.geneontology.org/amigo/term/GO:0080163
actin cytoskeleton	Gene Ontology Slim	GO:0015629	1	13	0.145579	Solyc03g114000	http://amigo.geneontology.org/amigo/term/GO:0015629
regulation of protein serine/threonine phosphatase activity	Gene Ontology	GO:0080163	1	13	0.145579	Solyc06g061180	http://amigo.geneontology.org/amigo/term/GO:0080163
transporter activity	Gene Ontology	GO:0005215	1	13	0.145579	Solyc01g073660	http://amigo.geneontology.org/amigo/term/GO:0005215
cytoplasmic vesicle	Gene Ontology	GO:0031410	1	13	0.145579	Solyc03g119650	http://amigo.geneontology.org/amigo/term/GO:0031410
defense response	Gene Ontology	GO:0006952	1	13	0.145579	Solyc04g079890	http://amigo.geneontology.org/amigo/term/GO:0006952
actin cytoskeleton	Gene Ontology	GO:0015629	1	13	0.145579	Solyc03g114000	http://amigo.geneontology.org/amigo/term/GO:0015629
peptidyl-L-cysteine S-palmitoylation	Gene Ontology Slim	GO:0018230	1	14	0.15513	Solyc01g091280	http://amigo.geneontology.org/amigo/term/GO:0018230
protein-cysteine S-palmitoyltransferase activity	Gene Ontology Slim	GO:0019706	1	14	0.15513	Solyc01g091280	http://amigo.geneontology.org/amigo/term/GO:0019706
abscisic acid binding	Gene Ontology Slim	GO:0010427	1	14	0.15513	Solyc06g061180	http://amigo.geneontology.org/amigo/term/GO:0010427
peptidyl-L-cysteine S-palmitoylation	Gene Ontology	GO:0018230	1	14	0.15513	Solyc01g091280	http://amigo.geneontology.org/amigo/term/GO:0018230
abscisic acid binding	Gene Ontology	GO:0010427	1	14	0.15513	Solyc06g061180	http://amigo.geneontology.org/amigo/term/GO:0010427
protein-cysteine S-palmitoyltransferase activity	Gene Ontology	GO:0019706	1	14	0.15513	Solyc01g091280	http://amigo.geneontology.org/amigo/term/GO:0019706
response to reactive oxygen species	Gene Ontology Slim	GO:0000302	1	15	0.164574	Solyc02g080410	http://amigo.geneontology.org/amigo/term/GO:0000302
abscisic acid-activated signaling pathway	Gene Ontology Slim	GO:0009738	1	15	0.164574	Solyc06g061180	http://amigo.geneontology.org/amigo/term/GO:0009738
response to reactive oxygen species	Gene Ontology	GO:0000302	1	15	0.164574	Solyc02g080410	http://amigo.geneontology.org/amigo/term/GO:0000302
abscisic acid-activated signaling pathway	Gene Ontology	GO:0009738	1	15	0.164574	Solyc06g061180	http://amigo.geneontology.org/amigo/term/GO:0009738
cellular response to oxidative stress	Gene Ontology Slim	GO:0034599	1	16	0.173913	Solyc06g034120	http://amigo.geneontology.org/amigo/term/GO:0034599
protein phosphatase inhibitor activity	Gene Ontology Slim	GO:0004864	1	16	0.173913	Solyc06g061180	http://amigo.geneontology.org/amigo/term/GO:0004864
protein targeting to membrane	Gene Ontology Slim	GO:0006612	1	16	0.173913	Solyc01g091280	http://amigo.geneontology.org/amigo/term/GO:0006612
mitochondrial respiratory chain complex I	Gene Ontology Slim	GO:0005747	1	16	0.173913	Solyc01g102830	http://amigo.geneontology.org/amigo/term/GO:0005747
protein targeting to membrane	Gene Ontology	GO:0006612	1	16	0.173913	Solyc01g091280	http://amigo.geneontology.org/amigo/term/GO:0006612
mitochondrial respiratory chain complex I	Gene Ontology	GO:0005747	1	16	0.173913	Solyc01g102830	http://amigo.geneontology.org/amigo/term/GO:0005747
cellular response to oxidative stress	Gene Ontology	GO:0034599	1	16	0.173913	Solyc06g034120	http://amigo.geneontology.org/amigo/term/GO:0034599
protein phosphatase inhibitor activity	Gene Ontology	GO:0004864	1	16	0.173913	Solyc06g061180	http://amigo.geneontology.org/amigo/term/GO:0004864
protein kinase binding	Gene Ontology Slim	GO:0019901	1	17	0.183148	Solyc02g078480	http://amigo.geneontology.org/amigo/term/GO:0019901
photosynthesis, light harvesting in photosystem I	Gene Ontology Slim	GO:0009768	1	17	0.183148	Solyc01g105050	http://amigo.geneontology.org/amigo/term/GO:0009768
integral component of mitochondrial inner membrane	Gene Ontology Slim	GO:0031305	1	17	0.183148	Solyc04g071930	http://amigo.geneontology.org/amigo/term/GO:0031305
photosynthesis, light harvesting in photosystem I	Gene Ontology	GO:0009768	1	17	0.183148	Solyc01g105050	http://amigo.geneontology.org/amigo/term/GO:0009768
integral component of mitochondrial inner membrane	Gene Ontology	GO:0031305	1	17	0.183148	Solyc04g071930	http://amigo.geneontology.org/amigo/term/GO:0031305
protein kinase binding	Gene Ontology	GO:0019901	1	17	0.183148	Solyc02g078480	http://amigo.geneontology.org/amigo/term/GO:0019901
cell wall	Gene Ontology Slim	GO:0005618	1	18	0.19228	Solyc03g123410	http://amigo.geneontology.org/amigo/term/GO:0005618
extracellular space	Gene Ontology Slim	GO:0005615	1	18	0.19228	Solyc07g053460	http://amigo.geneontology.org/amigo/term/GO:0005615
rRNA processing	Gene Ontology Slim	GO:0006364	1	18	0.19228	Solyc02g083470	http://amigo.geneontology.org/amigo/term/GO:0006364
ribosomal large subunit assembly	Gene Ontology Slim	GO:0000027	1	18	0.19228	Solyc02g082500	http://amigo.geneontology.org/amigo/term/GO:0000027
extracellular space	Gene Ontology	GO:0005615	1	18	0.19228	Solyc07g053460	http://amigo.geneontology.org/amigo/term/GO:0005615
rRNA processing	Gene Ontology	GO:0006364	1	18	0.19228	Solyc02g083470	http://amigo.geneontology.org/amigo/term/GO:0006364
ribosomal large subunit assembly	Gene Ontology	GO:0000027	1	18	0.19228	Solyc02g082500	http://amigo.geneontology.org/amigo/term/GO:0000027
cell wall	Gene Ontology	GO:0005618	1	18	0.19228	Solyc03g123410	http://amigo.geneontology.org/amigo/term/GO:0005618
RNA binding	Gene Ontology Slim	GO:0003723	3	138	0.209402	Solyc06g068050|Solyc02g083470|Solyc10g085790	http://amigo.geneontology.org/amigo/term/GO:0003723
RNA binding	Gene Ontology	GO:0003723	3	138	0.209402	Solyc06g068050|Solyc02g083470|Solyc10g085790	http://amigo.geneontology.org/amigo/term/GO:0003723
zinc ion binding	Gene Ontology Slim	GO:0008270	1	20	0.21024	Solyc02g091560	http://amigo.geneontology.org/amigo/term/GO:0008270
actin filament binding	Gene Ontology Slim	GO:0051015	1	20	0.21024	Solyc03g114000	http://amigo.geneontology.org/amigo/term/GO:0051015
zinc ion binding	Gene Ontology	GO:0008270	1	20	0.21024	Solyc02g091560	http://amigo.geneontology.org/amigo/term/GO:0008270
actin filament binding	Gene Ontology	GO:0051015	1	20	0.21024	Solyc03g114000	http://amigo.geneontology.org/amigo/term/GO:0051015
translation	Gene Ontology Slim	GO:0006412	1	21	0.21907	Solyc02g082500	http://amigo.geneontology.org/amigo/term/GO:0006412
translation	Gene Ontology	GO:0006412	1	21	0.21907	Solyc02g082500	http://amigo.geneontology.org/amigo/term/GO:0006412
cysteine-type endopeptidase activity	Gene Ontology Slim	GO:0004197	1	22	0.227801	Solyc07g053460	http://amigo.geneontology.org/amigo/term/GO:0004197
vacuole	Gene Ontology Slim	GO:0005773	1	22	0.227801	Solyc06g051010	http://amigo.geneontology.org/amigo/term/GO:0005773
RNA helicase activity	Gene Ontology Slim	GO:0003724	1	22	0.227801	Solyc10g085790	http://amigo.geneontology.org/amigo/term/GO:0003724
RNA helicase activity	Gene Ontology	GO:0003724	1	22	0.227801	Solyc10g085790	http://amigo.geneontology.org/amigo/term/GO:0003724
cysteine-type endopeptidase activity	Gene Ontology	GO:0004197	1	22	0.227801	Solyc07g053460	http://amigo.geneontology.org/amigo/term/GO:0004197
vacuole	Gene Ontology	GO:0005773	1	22	0.227801	Solyc06g051010	http://amigo.geneontology.org/amigo/term/GO:0005773
oxidoreductase activity, acting on the CH-OH group of donors, NAD or NADP as acceptor	Gene Ontology Slim	GO:0016616	1	24	0.244973	Solyc08g080140	http://amigo.geneontology.org/amigo/term/GO:0016616
S-adenosylmethionine-dependent methyltransferase activity	Gene Ontology Slim	GO:0008757	1	24	0.244973	Solyc04g055260	http://amigo.geneontology.org/amigo/term/GO:0008757
proteolysis	Gene Ontology Slim	GO:0006508	1	24	0.244973	Solyc04g076190	http://amigo.geneontology.org/amigo/term/GO:0006508
oxidoreductase activity, acting on the CH-OH group of donors, NAD or NADP as acceptor	Gene Ontology	GO:0016616	1	24	0.244973	Solyc08g080140	http://amigo.geneontology.org/amigo/term/GO:0016616
S-adenosylmethionine-dependent methyltransferase activity	Gene Ontology	GO:0008757	1	24	0.244973	Solyc04g055260	http://amigo.geneontology.org/amigo/term/GO:0008757
proteolysis	Gene Ontology	GO:0006508	1	24	0.244973	Solyc04g076190	http://amigo.geneontology.org/amigo/term/GO:0006508
endocytosis	Gene Ontology Slim	GO:0006897	1	26	0.261765	Solyc12g098740	http://amigo.geneontology.org/amigo/term/GO:0006897
endocytosis	Gene Ontology	GO:0006897	1	26	0.261765	Solyc12g098740	http://amigo.geneontology.org/amigo/term/GO:0006897
Golgi apparatus	Gene Ontology Slim	GO:0005794	3	157	0.265579	Solyc01g091280|Solyc03g063320|Solyc05g013130	http://amigo.geneontology.org/amigo/term/GO:0005794
Golgi apparatus	Gene Ontology	GO:0005794	3	157	0.265579	Solyc01g091280|Solyc03g063320|Solyc05g013130	http://amigo.geneontology.org/amigo/term/GO:0005794
endomembrane system	Gene Ontology Slim	GO:0012505	1	27	0.27002	Solyc02g036450	http://amigo.geneontology.org/amigo/term/GO:0012505
endomembrane system	Gene Ontology	GO:0012505	1	27	0.27002	Solyc02g036450	http://amigo.geneontology.org/amigo/term/GO:0012505
DNA-binding transcription factor activity	Gene Ontology Slim	GO:0003700	3	159	0.271609	Solyc07g018010|Solyc11g012510|Solyc06g069760	http://amigo.geneontology.org/amigo/term/GO:0003700
DNA-binding transcription factor activity	Gene Ontology	GO:0003700	3	159	0.271609	Solyc07g018010|Solyc11g012510|Solyc06g069760	http://amigo.geneontology.org/amigo/term/GO:0003700
cytoplasm	Gene Ontology Slim	GO:0005737	9	622	0.27536	Solyc07g066470|Solyc06g034120|Solyc02g078480|Solyc06g061180|Solyc03g111140|Solyc10g082030|Solyc04g071565|Solyc11g066040|Solyc09g082970	http://amigo.geneontology.org/amigo/term/GO:0005737
cytoplasm	Gene Ontology	GO:0005737	9	622	0.27536	Solyc07g066470|Solyc06g034120|Solyc02g078480|Solyc06g061180|Solyc03g111140|Solyc10g082030|Solyc04g071565|Solyc11g066040|Solyc09g082970	http://amigo.geneontology.org/amigo/term/GO:0005737
extracellular region	Gene Ontology Slim	GO:0005576	1	30	0.294239	Solyc04g079890	http://amigo.geneontology.org/amigo/term/GO:0005576
extracellular region	Gene Ontology	GO:0005576	1	30	0.294239	Solyc04g079890	http://amigo.geneontology.org/amigo/term/GO:0005576
oxidoreductase activity	Gene Ontology Slim	GO:0016491	2	95	0.295227	Solyc08g080140|Solyc09g011240	http://amigo.geneontology.org/amigo/term/GO:0016491
oxidoreductase activity	Gene Ontology	GO:0016491	2	95	0.295227	Solyc08g080140|Solyc09g011240	http://amigo.geneontology.org/amigo/term/GO:0016491
response to water deprivation	Gene Ontology Slim	GO:0009414	1	31	0.302132	Solyc07g066220	http://amigo.geneontology.org/amigo/term/GO:0009414
GTPase activity	Gene Ontology Slim	GO:0003924	1	31	0.302132	Solyc02g036450	http://amigo.geneontology.org/amigo/term/GO:0003924
regulation of gene expression	Gene Ontology Slim	GO:0010468	1	31	0.302132	Solyc02g092550	http://amigo.geneontology.org/amigo/term/GO:0010468
response to water deprivation	Gene Ontology	GO:0009414	1	31	0.302132	Solyc07g066220	http://amigo.geneontology.org/amigo/term/GO:0009414
GTPase activity	Gene Ontology	GO:0003924	1	31	0.302132	Solyc02g036450	http://amigo.geneontology.org/amigo/term/GO:0003924
regulation of gene expression	Gene Ontology	GO:0010468	1	31	0.302132	Solyc02g092550	http://amigo.geneontology.org/amigo/term/GO:0010468
response to light stimulus	Gene Ontology Slim	GO:0009416	1	32	0.309937	Solyc01g105050	http://amigo.geneontology.org/amigo/term/GO:0009416
response to light stimulus	Gene Ontology	GO:0009416	1	32	0.309937	Solyc01g105050	http://amigo.geneontology.org/amigo/term/GO:0009416
unfolded protein binding	Gene Ontology Slim	GO:0051082	1	36	0.340298	Solyc02g080410	http://amigo.geneontology.org/amigo/term/GO:0051082
unfolded protein binding	Gene Ontology	GO:0051082	1	36	0.340298	Solyc02g080410	http://amigo.geneontology.org/amigo/term/GO:0051082
regulation of transcription, DNA-templated	Gene Ontology Slim	GO:0006355	2	107	0.344379	Solyc07g018010|Solyc11g012510	http://amigo.geneontology.org/amigo/term/GO:0006355
regulation of transcription, DNA-templated	Gene Ontology	GO:0006355	2	107	0.344379	Solyc07g018010|Solyc11g012510	http://amigo.geneontology.org/amigo/term/GO:0006355
structural constituent of ribosome	Gene Ontology Slim	GO:0003735	2	108	0.348431	Solyc12g035880|Solyc02g082500	http://amigo.geneontology.org/amigo/term/GO:0003735
structural constituent of ribosome	Gene Ontology	GO:0003735	2	108	0.348431	Solyc12g035880|Solyc02g082500	http://amigo.geneontology.org/amigo/term/GO:0003735
nucleolus	Gene Ontology Slim	GO:0005730	1	38	0.354976	Solyc11g005570	http://amigo.geneontology.org/amigo/term/GO:0005730
nucleolus	Gene Ontology	GO:0005730	1	38	0.354976	Solyc11g005570	http://amigo.geneontology.org/amigo/term/GO:0005730
chloroplast stroma	Gene Ontology Slim	GO:0009570	1	39	0.362192	Solyc09g082970	http://amigo.geneontology.org/amigo/term/GO:0009570
chloroplast stroma	Gene Ontology	GO:0009570	1	39	0.362192	Solyc09g082970	http://amigo.geneontology.org/amigo/term/GO:0009570
endoplasmic reticulum membrane	Gene Ontology Slim	GO:0005789	1	41	0.376384	Solyc12g005910	http://amigo.geneontology.org/amigo/term/GO:0005789
hydrolase activity	Gene Ontology Slim	GO:0016787	1	41	0.376384	Solyc02g069800	http://amigo.geneontology.org/amigo/term/GO:0016787
endoplasmic reticulum membrane	Gene Ontology	GO:0005789	1	41	0.376384	Solyc12g005910	http://amigo.geneontology.org/amigo/term/GO:0005789
hydrolase activity	Gene Ontology	GO:0016787	1	41	0.376384	Solyc02g069800	http://amigo.geneontology.org/amigo/term/GO:0016787
cytosolic small ribosomal subunit	Gene Ontology Slim	GO:0022627	1	43	0.39026	Solyc12g035880	http://amigo.geneontology.org/amigo/term/GO:0022627
cytosolic small ribosomal subunit	Gene Ontology	GO:0022627	1	43	0.39026	Solyc12g035880	http://amigo.geneontology.org/amigo/term/GO:0022627
protein folding	Gene Ontology Slim	GO:0006457	1	50	0.436449	Solyc02g080410	http://amigo.geneontology.org/amigo/term/GO:0006457
protein folding	Gene Ontology	GO:0006457	1	50	0.436449	Solyc02g080410	http://amigo.geneontology.org/amigo/term/GO:0006457
sequence-specific DNA binding	Gene Ontology Slim	GO:0043565	2	132	0.44252	Solyc07g018010|Solyc11g012510	http://amigo.geneontology.org/amigo/term/GO:0043565
sequence-specific DNA binding	Gene Ontology	GO:0043565	2	132	0.44252	Solyc07g018010|Solyc11g012510	http://amigo.geneontology.org/amigo/term/GO:0043565
protein phosphorylation	Gene Ontology Slim	GO:0006468	1	52	0.448993	Solyc02g078480	http://amigo.geneontology.org/amigo/term/GO:0006468
protein phosphorylation	Gene Ontology	GO:0006468	1	52	0.448993	Solyc02g078480	http://amigo.geneontology.org/amigo/term/GO:0006468
DNA binding	Gene Ontology Slim	GO:0003677	1	53	0.45516	Solyc06g069760	http://amigo.geneontology.org/amigo/term/GO:0003677
DNA binding	Gene Ontology	GO:0003677	1	53	0.45516	Solyc06g069760	http://amigo.geneontology.org/amigo/term/GO:0003677
plasma membrane	Gene Ontology Slim	GO:0005886	4	316	0.480858	Solyc02g082080|Solyc03g114000|Solyc03g119650|Solyc12g098740	http://amigo.geneontology.org/amigo/term/GO:0005886
plasma membrane	Gene Ontology	GO:0005886	4	316	0.480858	Solyc02g082080|Solyc03g114000|Solyc03g119650|Solyc12g098740	http://amigo.geneontology.org/amigo/term/GO:0005886
intracellular signal transduction	Gene Ontology Slim	GO:0035556	1	61	0.502084	Solyc01g080350	http://amigo.geneontology.org/amigo/term/GO:0035556
intracellular signal transduction	Gene Ontology	GO:0035556	1	61	0.502084	Solyc01g080350	http://amigo.geneontology.org/amigo/term/GO:0035556
cytosolic large ribosomal subunit	Gene Ontology Slim	GO:0022625	1	65	0.524012	Solyc08g006900	http://amigo.geneontology.org/amigo/term/GO:0022625
cytosolic large ribosomal subunit	Gene Ontology	GO:0022625	1	65	0.524012	Solyc08g006900	http://amigo.geneontology.org/amigo/term/GO:0022625
intracellular membrane-bounded organelle	Gene Ontology Slim	GO:0043231	1	81	0.602508	Solyc12g098740	http://amigo.geneontology.org/amigo/term/GO:0043231
intracellular membrane-bounded organelle	Gene Ontology	GO:0043231	1	81	0.602508	Solyc12g098740	http://amigo.geneontology.org/amigo/term/GO:0043231
nucleus	Gene Ontology Slim	GO:0005634	9	853	0.628126	Solyc10g085790|Solyc07g018010|Solyc08g062820|Solyc02g078480|Solyc06g061180|Solyc11g012510|Solyc05g052980|Solyc06g068050|Solyc11g066040	http://amigo.geneontology.org/amigo/term/GO:0005634
nucleus	Gene Ontology	GO:0005634	9	853	0.628126	Solyc10g085790|Solyc07g018010|Solyc08g062820|Solyc02g078480|Solyc06g061180|Solyc11g012510|Solyc05g052980|Solyc06g068050|Solyc11g066040	http://amigo.geneontology.org/amigo/term/GO:0005634
membrane	Gene Ontology Slim	GO:0016020	1	222	0.919137	Solyc06g009380	http://amigo.geneontology.org/amigo/term/GO:0016020
membrane	Gene Ontology	GO:0016020	1	222	0.919137	Solyc06g009380	http://amigo.geneontology.org/amigo/term/GO:0016020
--------------------

## Sheet: KEGG pathways up in la6
##Databases: Gene Ontology Slim, KEGG PATHWAY, Gene Ontology
##Statistical test method: hypergeometric test / Fisher's exact test
#Term	Database	ID	Input number	Background number	P-Value	Input	Hyperlink
Protein processing in endoplasmic reticulum	KEGG PATHWAY	sly04141	9	226	0.000640919	Solyc04g011430|Solyc02g087300|Solyc01g079610|Solyc10g051270|Solyc08g081950|Solyc05g055160|Solyc01g109410|Solyc01g005430|Solyc02g081140	http://www.genome.jp/kegg-bin/show_pathway?sly04141/sly:101265051%09red/sly:101251912%09red/sly:101245405%09red/sly:101246562%09red/sly:101267944%09red/sly:101265789%09red/sly:101262710%09red/sly:101244442%09red/sly:101248484%09red
Metabolic pathways	KEGG PATHWAY	sly01100	42	2483	0.000782622	Solyc08g077200|Solyc10g086390|Solyc11g042460|Solyc04g063350|Solyc06g007180|Solyc11g010990|Solyc01g091950|Solyc02g080220|Solyc08g008580|Solyc08g006150|Solyc10g077040|Solyc01g109410|Solyc08g014485|Solyc01g091170|Solyc04g017700|Solyc03g098020|Solyc02g088460|Solyc04g071340|Solyc07g061940|Solyc02g084800|Solyc03g116580|Solyc10g047410|Solyc05g041200|Solyc01g108030|Solyc08g080570|Solyc01g005560|Solyc06g0…	http://www.genome.jp/kegg-bin/show_pathway?sly01100/sly:100134880%09red/sly:101254112%09red/sly:101267112%09red/sly:101266745%09red/sly:101245405%09red/sly:101266629%09red/sly:101267493%09red/sly:101263363%09red/sly:101248511%09red/sly:101262942%09red/sly:101256371%09red/sly:101265352%09red/sly:101265988%09red/sly:544088%09red/sly:101262668%09red/sly:101249534%09red/sly:101257518%09red/sly:101243…
Other glycan degradation	KEGG PATHWAY	sly00511	2	14	0.0109093	Solyc11g042460|Solyc08g014485	http://www.genome.jp/kegg-bin/show_pathway?sly00511/sly:101256611%09red/sly:101265793%09red
Alanine, aspartate and glutamate metabolism	KEGG PATHWAY	sly00250	3	55	0.0204011	Solyc04g078460|Solyc11g006350|Solyc06g007180	http://www.genome.jp/kegg-bin/show_pathway?sly00250/sly:543875%09red/sly:544088%09red/sly:101245157%09red
Galactose metabolism	KEGG PATHWAY	sly00052	3	57	0.0222997	Solyc08g014485|Solyc01g110450|Solyc08g080570	http://www.genome.jp/kegg-bin/show_pathway?sly00052/sly:101266745%09red/sly:101248625%09red/sly:101256611%09red
Glycosylphosphatidylinositol (GPI)-anchor biosynthesis	KEGG PATHWAY	sly00563	2	26	0.0317706	Solyc04g017700|Solyc11g017400	http://www.genome.jp/kegg-bin/show_pathway?sly00563/sly:101265988%09red/sly:101253473%09red
Arginine and proline metabolism	KEGG PATHWAY	sly00330	3	66	0.0319928	Solyc05g010420|Solyc12g038970|Solyc01g091170	http://www.genome.jp/kegg-bin/show_pathway?sly00330/sly:101267493%09red/sly:544271%09red/sly:100134880%09red
Sphingolipid metabolism	KEGG PATHWAY	sly00600	2	28	0.0360891	Solyc11g042460|Solyc08g014485	http://www.genome.jp/kegg-bin/show_pathway?sly00600/sly:101256611%09red/sly:101265793%09red
Biosynthesis of amino acids	KEGG PATHWAY	sly01230	6	238	0.036714	Solyc08g077200|Solyc01g091170|Solyc02g088460|Solyc01g005560|Solyc06g007180|Solyc07g061940	http://www.genome.jp/kegg-bin/show_pathway?sly01230/sly:544271%09red/sly:101262942%09red/sly:101254112%09red/sly:101243843%09red/sly:543875%09red/sly:101268602%09red
Diterpenoid biosynthesis	KEGG PATHWAY	sly00904	2	34	0.0502744	Solyc04g083160|Solyc07g061720	http://www.genome.jp/kegg-bin/show_pathway?sly00904/sly:101267112%09red/sly:100134889%09red
Biosynthesis of secondary metabolites	KEGG PATHWAY	sly01110	19	1252	0.0541124	Solyc08g077200|Solyc06g068650|Solyc01g091170|Solyc07g061720|Solyc04g063350|Solyc04g071340|Solyc02g088460|Solyc01g005560|Solyc06g007180|Solyc11g010990|Solyc02g063490|Solyc07g061940|Solyc02g084800|Solyc07g056160|Solyc11g013110|Solyc04g078460|Solyc10g077040|Solyc04g083160|Solyc02g082260	http://www.genome.jp/kegg-bin/show_pathway?sly01110/sly:104644298%09red/sly:101251900%09red/sly:101254112%09red/sly:101257518%09red/sly:101267112%09red/sly:101245157%09red/sly:101249699%09red/sly:100134889%09red/sly:101266629%09red/sly:101243843%09red/sly:543875%09red/sly:101268602%09red/sly:544271%09red/sly:101254378%09red/sly:101248210%09red/sly:101262942%09red/sly:543702%09red/sly:101244438%09…
Mismatch repair	KEGG PATHWAY	sly03430	2	40	0.0661023	Solyc11g012820|Solyc02g078390	http://www.genome.jp/kegg-bin/show_pathway?sly03430/sly:101268826%09red/sly:101246010%09red
Basal transcription factors	KEGG PATHWAY	sly03022	2	41	0.0688829	Solyc04g010090|Solyc02g085470	http://www.genome.jp/kegg-bin/show_pathway?sly03022/sly:101244946%09red/sly:101254048%09red
Ubiquinone and other terpenoid-quinone biosynthesis	KEGG PATHWAY	sly00130	2	47	0.0863261	Solyc06g068650|Solyc05g041200	http://www.genome.jp/kegg-bin/show_pathway?sly00130/sly:101248210%09red/sly:101257377%09red
Non-homologous end-joining	KEGG PATHWAY	sly03450	1	8	0.0865192	Solyc01g091350	http://www.genome.jp/kegg-bin/show_pathway?sly03450/sly:101253129%09red
RNA transport	KEGG PATHWAY	sly03013	4	169	0.096256	Solyc10g085750|Solyc10g080660|Solyc02g087300|Solyc11g008130	http://www.genome.jp/kegg-bin/show_pathway?sly03013/sly:101248632%09red/sly:101265789%09red/sly:101254353%09red/sly:101267073%09red
Fatty acid biosynthesis	KEGG PATHWAY	sly00061	2	51	0.098607	Solyc01g006450|Solyc06g083380	http://www.genome.jp/kegg-bin/show_pathway?sly00061/sly:101248511%09red/sly:101249278%09red
C5-Branched dibasic acid metabolism	KEGG PATHWAY	sly00660	1	10	0.104709	Solyc07g061940	http://www.genome.jp/kegg-bin/show_pathway?sly00660/sly:101254112%09red
Pentose phosphate pathway	KEGG PATHWAY	sly00030	2	57	0.117861	Solyc08g077200|Solyc04g071340	http://www.genome.jp/kegg-bin/show_pathway?sly00030/sly:101262942%09red/sly:101266629%09red
Glutathione metabolism	KEGG PATHWAY	sly00480	3	117	0.119358	Solyc05g006730|Solyc08g006150|Solyc01g005560	http://www.genome.jp/kegg-bin/show_pathway?sly00480/sly:101250402%09red/sly:101268602%09red/sly:101259958%09red
Cysteine and methionine metabolism	KEGG PATHWAY	sly00270	3	117	0.119358	Solyc02g063490|Solyc08g008580|Solyc05g010420	http://www.genome.jp/kegg-bin/show_pathway?sly00270/sly:101265352%09red/sly:100134880%09red/sly:101249428%09red
Citrate cycle (TCA cycle)	KEGG PATHWAY	sly00020	2	58	0.121156	Solyc02g063490|Solyc01g005560	http://www.genome.jp/kegg-bin/show_pathway?sly00020/sly:101268602%09red/sly:101249428%09red
Spliceosome	KEGG PATHWAY	sly03040	4	188	0.127281	Solyc03g119010|Solyc11g067010|Solyc03g082367|Solyc10g009330	http://www.genome.jp/kegg-bin/show_pathway?sly03040/sly:101266564%09red/sly:101253172%09red/sly:101250862%09red/sly:101247702%09red
2-Oxocarboxylic acid metabolism	KEGG PATHWAY	sly01210	2	65	0.14481	Solyc07g061940|Solyc01g005560	http://www.genome.jp/kegg-bin/show_pathway?sly01210/sly:101268602%09red/sly:101254112%09red
Valine, leucine and isoleucine degradation	KEGG PATHWAY	sly00280	2	66	0.148264	Solyc04g063350|Solyc01g108030	http://www.genome.jp/kegg-bin/show_pathway?sly00280/sly:101254378%09red/sly:101262668%09red
mRNA surveillance pathway	KEGG PATHWAY	sly03015	3	130	0.148794	Solyc03g097990|Solyc10g085750|Solyc05g055210	http://www.genome.jp/kegg-bin/show_pathway?sly03015/sly:101246720%09red/sly:101248632%09red/sly:101248465%09red
Brassinosteroid biosynthesis	KEGG PATHWAY	sly00905	1	16	0.15714	Solyc07g056160	http://www.genome.jp/kegg-bin/show_pathway?sly00905/sly:101251900%09red
Carbon metabolism	KEGG PATHWAY	sly01200	5	283	0.163331	Solyc04g071340|Solyc08g077200|Solyc01g005560|Solyc02g063490|Solyc02g086880	http://www.genome.jp/kegg-bin/show_pathway?sly01200/sly:101268602%09red/sly:544250%09red/sly:101249428%09red/sly:101266629%09red/sly:101262942%09red
Pentose and glucuronate interconversions	KEGG PATHWAY	sly00040	3	137	0.165521	Solyc02g080220|Solyc01g110450|Solyc03g116580	http://www.genome.jp/kegg-bin/show_pathway?sly00040/sly:101248625%09red/sly:101256371%09red/sly:101260787%09red
Selenocompound metabolism	KEGG PATHWAY	sly00450	1	17	0.165576	Solyc08g008580	http://www.genome.jp/kegg-bin/show_pathway?sly00450/sly:101265352%09red
Monoterpenoid biosynthesis	KEGG PATHWAY	sly00902	1	17	0.165576	Solyc11g010990	http://www.genome.jp/kegg-bin/show_pathway?sly00902/sly:104644298%09red
Ribosome	KEGG PATHWAY	sly03010	6	365	0.169391	Solyc08g075090|Solyc08g016180|Solyc04g026100|Solyc08g083120|Solyc01g009520|Solyc03g112360	http://www.genome.jp/kegg-bin/show_pathway?sly03010/sly:101265661%09red/sly:101264114%09red/sly:101265118%09red/sly:104648652%09red/sly:101261844%09red/sly:101245686%09red
Fructose and mannose metabolism	KEGG PATHWAY	sly00051	2	73	0.172872	Solyc04g071340|Solyc01g110450	http://www.genome.jp/kegg-bin/show_pathway?sly00051/sly:101248625%09red/sly:101266629%09red
Glyoxylate and dicarboxylate metabolism	KEGG PATHWAY	sly00630	2	77	0.187215	Solyc02g063490|Solyc02g086880	http://www.genome.jp/kegg-bin/show_pathway?sly00630/sly:544250%09red/sly:101249428%09red
Ubiquitin mediated proteolysis	KEGG PATHWAY	sly04120	3	146	0.187785	Solyc04g011430|Solyc12g013820|Solyc08g081950	http://www.genome.jp/kegg-bin/show_pathway?sly04120/sly:101262710%09red/sly:101265051%09red/sly:101261893%09red
Biotin metabolism	KEGG PATHWAY	sly00780	1	20	0.190382	Solyc01g006450	http://www.genome.jp/kegg-bin/show_pathway?sly00780/sly:101248511%09red
Plant hormone signal transduction	KEGG PATHWAY	sly04075	5	300	0.191693	Solyc01g098390|Solyc03g118540|Solyc03g122190|Solyc03g120500|Solyc03g095780	http://www.genome.jp/kegg-bin/show_pathway?sly04075/sly:100301927%09red/sly:101244360%09red/sly:543541%09red/sly:101256856%09red/sly:101253625%09red
Carbon fixation in photosynthetic organisms	KEGG PATHWAY	sly00710	2	80	0.198078	Solyc02g063490|Solyc04g071340	http://www.genome.jp/kegg-bin/show_pathway?sly00710/sly:101249428%09red/sly:101266629%09red
Photosynthesis	KEGG PATHWAY	sly00195	2	84	0.212674	Solyc10g075160|Solyc10g047410	http://www.genome.jp/kegg-bin/show_pathway?sly00195/sly:101265784%09red/sly:3950405%09red
Ribosome biogenesis in eukaryotes	KEGG PATHWAY	sly03008	2	86	0.220011	Solyc06g061000|Solyc12g038980	http://www.genome.jp/kegg-bin/show_pathway?sly03008/sly:101268074%09red/sly:101246833%09red
Glycerolipid metabolism	KEGG PATHWAY	sly00561	2	86	0.220011	Solyc03g098020|Solyc01g110450	http://www.genome.jp/kegg-bin/show_pathway?sly00561/sly:101249534%09red/sly:101248625%09red
Biosynthesis of secondary metabolites - unclassified	KEGG PATHWAY	sly00999	1	24	0.222318	Solyc06g068650	http://www.genome.jp/kegg-bin/show_pathway?sly00999/sly:101248210%09red
Folate biosynthesis	KEGG PATHWAY	sly00790	1	25	0.230104	Solyc01g110450	http://www.genome.jp/kegg-bin/show_pathway?sly00790/sly:101248625%09red
Valine, leucine and isoleucine biosynthesis	KEGG PATHWAY	sly00290	1	27	0.245443	Solyc07g061940	http://www.genome.jp/kegg-bin/show_pathway?sly00290/sly:101254112%09red
Ether lipid metabolism	KEGG PATHWAY	sly00565	1	30	0.267883	Solyc01g091950	http://www.genome.jp/kegg-bin/show_pathway?sly00565/sly:101267740%09red
Butanoate metabolism	KEGG PATHWAY	sly00650	1	30	0.267883	Solyc07g061940	http://www.genome.jp/kegg-bin/show_pathway?sly00650/sly:101254112%09red
Pantothenate and CoA biosynthesis	KEGG PATHWAY	sly00770	1	34	0.296771	Solyc07g061940	http://www.genome.jp/kegg-bin/show_pathway?sly00770/sly:101254112%09red
Arginine biosynthesis	KEGG PATHWAY	sly00220	1	38	0.324523	Solyc01g091170	http://www.genome.jp/kegg-bin/show_pathway?sly00220/sly:544271%09red
RNA degradation	KEGG PATHWAY	sly03018	2	119	0.341645	Solyc10g085750|Solyc07g007890	http://www.genome.jp/kegg-bin/show_pathway?sly03018/sly:101248632%09red/sly:101266237%09red
N-Glycan biosynthesis	KEGG PATHWAY	sly00510	1	44	0.364118	Solyc01g109410	http://www.genome.jp/kegg-bin/show_pathway?sly00510/sly:101245405%09red
Protein export	KEGG PATHWAY	sly03060	1	45	0.370488	Solyc12g009990	http://www.genome.jp/kegg-bin/show_pathway?sly03060/sly:101266797%09red
Circadian rhythm - plant	KEGG PATHWAY	sly04712	1	46	0.376795	Solyc06g061000	http://www.genome.jp/kegg-bin/show_pathway?sly04712/sly:101246833%09red
Cyanoamino acid metabolism	KEGG PATHWAY	sly00460	1	48	0.38922	Solyc04g078460	http://www.genome.jp/kegg-bin/show_pathway?sly00460/sly:101245157%09red
Porphyrin and chlorophyll metabolism	KEGG PATHWAY	sly00860	1	50	0.401399	Solyc10g077040	http://www.genome.jp/kegg-bin/show_pathway?sly00860/sly:101257518%09red
DNA replication	KEGG PATHWAY	sly03030	1	50	0.401399	Solyc11g012820	http://www.genome.jp/kegg-bin/show_pathway?sly03030/sly:101268826%09red
Phenylalanine, tyrosine and tryptophan biosynthesis	KEGG PATHWAY	sly00400	1	50	0.401399	Solyc02g088460	http://www.genome.jp/kegg-bin/show_pathway?sly00400/sly:101243843%09red
Propanoate metabolism	KEGG PATHWAY	sly00640	1	50	0.401399	Solyc04g063350	http://www.genome.jp/kegg-bin/show_pathway?sly00640/sly:101254378%09red
Proteasome	KEGG PATHWAY	sly03050	1	51	0.407397	Solyc02g081700	http://www.genome.jp/kegg-bin/show_pathway?sly03050/sly:101257034%09red
Tyrosine metabolism	KEGG PATHWAY	sly00350	1	52	0.413335	Solyc05g041200	http://www.genome.jp/kegg-bin/show_pathway?sly00350/sly:101257377%09red
Flavonoid biosynthesis	KEGG PATHWAY	sly00941	1	56	0.436501	Solyc11g013110	http://www.genome.jp/kegg-bin/show_pathway?sly00941/sly:101249699%09red
Terpenoid backbone biosynthesis	KEGG PATHWAY	sly00900	1	58	0.44774	Solyc02g082260	http://www.genome.jp/kegg-bin/show_pathway?sly00900/sly:543702%09red
Phenylalanine metabolism	KEGG PATHWAY	sly00360	1	59	0.453275	Solyc05g041200	http://www.genome.jp/kegg-bin/show_pathway?sly00360/sly:101257377%09red
Nucleotide excision repair	KEGG PATHWAY	sly03420	1	60	0.458755	Solyc11g012820	http://www.genome.jp/kegg-bin/show_pathway?sly03420/sly:101268826%09red
Pyrimidine metabolism	KEGG PATHWAY	sly00240	1	63	0.474869	Solyc11g006350	http://www.genome.jp/kegg-bin/show_pathway?sly00240/sly:544088%09red
MAPK signaling pathway - plant	KEGG PATHWAY	sly04016	2	185	0.55988	Solyc04g071160|Solyc03g095780	http://www.genome.jp/kegg-bin/show_pathway?sly04016/sly:101263700%09red/sly:101256856%09red
Fatty acid metabolism	KEGG PATHWAY	sly01212	1	83	0.570734	Solyc01g006450	http://www.genome.jp/kegg-bin/show_pathway?sly01212/sly:101248511%09red
Peroxisome	KEGG PATHWAY	sly04146	1	93	0.611909	Solyc01g005560	http://www.genome.jp/kegg-bin/show_pathway?sly04146/sly:101268602%09red
Purine metabolism	KEGG PATHWAY	sly00230	1	97	0.627255	Solyc08g077200	http://www.genome.jp/kegg-bin/show_pathway?sly00230/sly:101262942%09red
Pyruvate metabolism	KEGG PATHWAY	sly00620	1	97	0.627255	Solyc02g063490	http://www.genome.jp/kegg-bin/show_pathway?sly00620/sly:101249428%09red
Glycerophospholipid metabolism	KEGG PATHWAY	sly00564	1	105	0.656156	Solyc01g091950	http://www.genome.jp/kegg-bin/show_pathway?sly00564/sly:101267740%09red
Phenylpropanoid biosynthesis	KEGG PATHWAY	sly00940	2	222	0.657842	Solyc06g068650|Solyc02g084800	http://www.genome.jp/kegg-bin/show_pathway?sly00940/sly:101244438%09red/sly:101248210%09red
Amino sugar and nucleotide sugar metabolism	KEGG PATHWAY	sly00520	1	134	0.743418	Solyc08g080570	http://www.genome.jp/kegg-bin/show_pathway?sly00520/sly:101266745%09red
Glycolysis / Gluconeogenesis	KEGG PATHWAY	sly00010	1	135	0.745997	Solyc04g071340	http://www.genome.jp/kegg-bin/show_pathway?sly00010/sly:101266629%09red
Starch and sucrose metabolism	KEGG PATHWAY	sly00500	1	147	0.774995	Solyc08g077530	http://www.genome.jp/kegg-bin/show_pathway?sly00500/sly:101253815%09red
Oxidative phosphorylation	KEGG PATHWAY	sly00190	1	155	0.792469	Solyc09g010380	http://www.genome.jp/kegg-bin/show_pathway?sly00190/sly:101266444%09red
Endocytosis	KEGG PATHWAY	sly04144	1	188	0.851354	Solyc10g006850	http://www.genome.jp/kegg-bin/show_pathway?sly04144/sly:101245592%09red
Plant-pathogen interaction	KEGG PATHWAY	sly04626	1	189	0.85285	Solyc01g010020	http://www.genome.jp/kegg-bin/show_pathway?sly04626/sly:101262447%09red
--------------------
#Term	Database	ID	Input number	Background number	P-Value	Input	Hyperlink
--------------------
#Term	Database	ID	Input number	Background number	P-Value	Input	Hyperlink
cytosol	Gene Ontology Slim	GO:0005829	12	316	0.000128871	Solyc01g068240|Solyc02g087300|Solyc05g041200|Solyc11g006350|Solyc04g064500|Solyc06g007180|Solyc09g010380|Solyc01g106060|Solyc07g066260|Solyc05g010420|Solyc01g110450|Solyc02g081140	http://amigo.geneontology.org/amigo/term/GO:0005829
cytosol	Gene Ontology	GO:0005829	12	316	0.000128871	Solyc01g068240|Solyc02g087300|Solyc05g041200|Solyc11g006350|Solyc04g064500|Solyc06g007180|Solyc09g010380|Solyc01g106060|Solyc07g066260|Solyc05g010420|Solyc01g110450|Solyc02g081140	http://amigo.geneontology.org/amigo/term/GO:0005829
nucleus	Gene Ontology Slim	GO:0005634	21	853	0.000215573	Solyc01g068240|Solyc02g089020|Solyc05g049970|Solyc08g036640|Solyc02g081700|Solyc04g078420|Solyc02g085470|Solyc08g008220|Solyc01g102910|Solyc04g064500|Solyc04g071160|Solyc01g104490|Solyc10g078730|Solyc06g068870|Solyc01g098390|Solyc07g066260|Solyc02g081140|Solyc06g061000|Solyc03g122190|Solyc05g012050|Solyc10g009280	http://amigo.geneontology.org/amigo/term/GO:0005634
nucleus	Gene Ontology	GO:0005634	21	853	0.000215573	Solyc01g068240|Solyc02g089020|Solyc05g049970|Solyc08g036640|Solyc02g081700|Solyc04g078420|Solyc02g085470|Solyc08g008220|Solyc01g102910|Solyc04g064500|Solyc04g071160|Solyc01g104490|Solyc10g078730|Solyc06g068870|Solyc01g098390|Solyc07g066260|Solyc02g081140|Solyc06g061000|Solyc03g122190|Solyc05g012050|Solyc10g009280	http://amigo.geneontology.org/amigo/term/GO:0005634
response to wounding	Gene Ontology Slim	GO:0009611	2	7	0.00342733	Solyc08g036640|Solyc03g122190	http://amigo.geneontology.org/amigo/term/GO:0009611
leaf development	Gene Ontology Slim	GO:0048366	2	7	0.00342733	Solyc05g012050|Solyc10g009280	http://amigo.geneontology.org/amigo/term/GO:0048366
regulation of defense response	Gene Ontology Slim	GO:0031347	2	7	0.00342733	Solyc08g036640|Solyc03g122190	http://amigo.geneontology.org/amigo/term/GO:0031347
regulation of defense response	Gene Ontology	GO:0031347	2	7	0.00342733	Solyc08g036640|Solyc03g122190	http://amigo.geneontology.org/amigo/term/GO:0031347
leaf development	Gene Ontology	GO:0048366	2	7	0.00342733	Solyc05g012050|Solyc10g009280	http://amigo.geneontology.org/amigo/term/GO:0048366
response to wounding	Gene Ontology	GO:0009611	2	7	0.00342733	Solyc08g036640|Solyc03g122190	http://amigo.geneontology.org/amigo/term/GO:0009611
protein polyubiquitination	Gene Ontology Slim	GO:0000209	3	31	0.0047139	Solyc04g011430|Solyc06g054580|Solyc08g008220	http://amigo.geneontology.org/amigo/term/GO:0000209
protein polyubiquitination	Gene Ontology	GO:0000209	3	31	0.0047139	Solyc04g011430|Solyc06g054580|Solyc08g008220	http://amigo.geneontology.org/amigo/term/GO:0000209
regulation of jasmonic acid mediated signaling pathway	Gene Ontology Slim	GO:2000022	2	10	0.0061602	Solyc08g036640|Solyc03g122190	http://amigo.geneontology.org/amigo/term/GO:2000022
regulation of jasmonic acid mediated signaling pathway	Gene Ontology	GO:2000022	2	10	0.0061602	Solyc08g036640|Solyc03g122190	http://amigo.geneontology.org/amigo/term/GO:2000022
cell redox homeostasis	Gene Ontology Slim	GO:0045454	2	13	0.00960858	Solyc01g108020|Solyc10g083650	http://amigo.geneontology.org/amigo/term/GO:0045454
cell redox homeostasis	Gene Ontology	GO:0045454	2	13	0.00960858	Solyc01g108020|Solyc10g083650	http://amigo.geneontology.org/amigo/term/GO:0045454
cytoplasm	Gene Ontology Slim	GO:0005737	13	622	0.0121812	Solyc05g049970|Solyc01g108020|Solyc01g097520|Solyc08g082320|Solyc11g006350|Solyc10g083650|Solyc02g063490|Solyc01g106060|Solyc01g104490|Solyc01g098390|Solyc04g078460|Solyc06g061000|Solyc02g081700	http://amigo.geneontology.org/amigo/term/GO:0005737
cytoplasm	Gene Ontology	GO:0005737	13	622	0.0121812	Solyc05g049970|Solyc01g108020|Solyc01g097520|Solyc08g082320|Solyc11g006350|Solyc10g083650|Solyc02g063490|Solyc01g106060|Solyc01g104490|Solyc01g098390|Solyc04g078460|Solyc06g061000|Solyc02g081700	http://amigo.geneontology.org/amigo/term/GO:0005737
ubiquitin conjugating enzyme activity	Gene Ontology Slim	GO:0061631	2	19	0.0184753	Solyc04g011430|Solyc08g008220	http://amigo.geneontology.org/amigo/term/GO:0061631
ubiquitin conjugating enzyme activity	Gene Ontology	GO:0061631	2	19	0.0184753	Solyc04g011430|Solyc08g008220	http://amigo.geneontology.org/amigo/term/GO:0061631
ubiquitin-dependent protein catabolic process	Gene Ontology Slim	GO:0006511	3	57	0.0222997	Solyc04g011430|Solyc10g051270|Solyc08g008220	http://amigo.geneontology.org/amigo/term/GO:0006511
ubiquitin-dependent protein catabolic process	Gene Ontology	GO:0006511	3	57	0.0222997	Solyc04g011430|Solyc10g051270|Solyc08g008220	http://amigo.geneontology.org/amigo/term/GO:0006511
cysteine-type endopeptidase activity	Gene Ontology Slim	GO:0004197	2	22	0.0238103	Solyc01g104490|Solyc01g068240	http://amigo.geneontology.org/amigo/term/GO:0004197
cysteine-type endopeptidase activity	Gene Ontology	GO:0004197	2	22	0.0238103	Solyc01g104490|Solyc01g068240	http://amigo.geneontology.org/amigo/term/GO:0004197
SCF-dependent proteasomal ubiquitin-dependent protein catabolic process	Gene Ontology Slim	GO:0031146	2	27	0.0339027	Solyc02g089310|Solyc05g015520	http://amigo.geneontology.org/amigo/term/GO:0031146
SCF-dependent proteasomal ubiquitin-dependent protein catabolic process	Gene Ontology	GO:0031146	2	27	0.0339027	Solyc02g089310|Solyc05g015520	http://amigo.geneontology.org/amigo/term/GO:0031146
proteasome-mediated ubiquitin-dependent protein catabolic process	Gene Ontology Slim	GO:0043161	2	36	0.0553801	Solyc02g081700|Solyc02g081140	http://amigo.geneontology.org/amigo/term/GO:0043161
proteasome-mediated ubiquitin-dependent protein catabolic process	Gene Ontology	GO:0043161	2	36	0.0553801	Solyc02g081700|Solyc02g081140	http://amigo.geneontology.org/amigo/term/GO:0043161
adenosylmethionine decarboxylase activity	Gene Ontology Slim	GO:0004014	1	5	0.058542	Solyc05g010420	http://amigo.geneontology.org/amigo/term/GO:0004014
protein disulfide oxidoreductase activity	Gene Ontology Slim	GO:0015035	1	5	0.058542	Solyc01g108020	http://amigo.geneontology.org/amigo/term/GO:0015035
spermine biosynthetic process	Gene Ontology Slim	GO:0006597	1	5	0.058542	Solyc05g010420	http://amigo.geneontology.org/amigo/term/GO:0006597
spermidine biosynthetic process	Gene Ontology Slim	GO:0008295	1	5	0.058542	Solyc05g010420	http://amigo.geneontology.org/amigo/term/GO:0008295
oxidoreductase activity, acting on a sulfur group of donors, disulfide as acceptor	Gene Ontology Slim	GO:0016671	1	5	0.058542	Solyc01g108020	http://amigo.geneontology.org/amigo/term/GO:0016671
chloroplast thylakoid	Gene Ontology Slim	GO:0009534	1	5	0.058542	Solyc02g081920	http://amigo.geneontology.org/amigo/term/GO:0009534
protein-disulfide reductase activity	Gene Ontology Slim	GO:0047134	1	5	0.058542	Solyc01g108020	http://amigo.geneontology.org/amigo/term/GO:0047134
mitotic spindle	Gene Ontology Slim	GO:0072686	1	5	0.058542	Solyc01g104490	http://amigo.geneontology.org/amigo/term/GO:0072686
spermidine biosynthetic process	Gene Ontology	GO:0008295	1	5	0.058542	Solyc05g010420	http://amigo.geneontology.org/amigo/term/GO:0008295
protein disulfide oxidoreductase activity	Gene Ontology	GO:0015035	1	5	0.058542	Solyc01g108020	http://amigo.geneontology.org/amigo/term/GO:0015035
mitotic spindle	Gene Ontology	GO:0072686	1	5	0.058542	Solyc01g104490	http://amigo.geneontology.org/amigo/term/GO:0072686
oxidoreductase activity, acting on a sulfur group of donors, disulfide as acceptor	Gene Ontology	GO:0016671	1	5	0.058542	Solyc01g108020	http://amigo.geneontology.org/amigo/term/GO:0016671
spermine biosynthetic process	Gene Ontology	GO:0006597	1	5	0.058542	Solyc05g010420	http://amigo.geneontology.org/amigo/term/GO:0006597
adenosylmethionine decarboxylase activity	Gene Ontology	GO:0004014	1	5	0.058542	Solyc05g010420	http://amigo.geneontology.org/amigo/term/GO:0004014
protein-disulfide reductase activity	Gene Ontology	GO:0047134	1	5	0.058542	Solyc01g108020	http://amigo.geneontology.org/amigo/term/GO:0047134
chloroplast thylakoid	Gene Ontology	GO:0009534	1	5	0.058542	Solyc02g081920	http://amigo.geneontology.org/amigo/term/GO:0009534
ubiquitin-protein transferase activity	Gene Ontology Slim	GO:0004842	2	39	0.0633607	Solyc02g089310|Solyc05g015520	http://amigo.geneontology.org/amigo/term/GO:0004842
ubiquitin-protein transferase activity	Gene Ontology	GO:0004842	2	39	0.0633607	Solyc02g089310|Solyc05g015520	http://amigo.geneontology.org/amigo/term/GO:0004842
TBP-class protein binding	Gene Ontology Slim	GO:0017025	1	6	0.0679614	Solyc02g085470	http://amigo.geneontology.org/amigo/term/GO:0017025
activation of GTPase activity	Gene Ontology Slim	GO:0090630	1	6	0.0679614	Solyc07g008840	http://amigo.geneontology.org/amigo/term/GO:0090630
ER-associated misfolded protein catabolic process	Gene Ontology Slim	GO:0071712	1	6	0.0679614	Solyc10g051270	http://amigo.geneontology.org/amigo/term/GO:0071712
chaperone-mediated protein folding	Gene Ontology Slim	GO:0061077	1	6	0.0679614	Solyc05g053760	http://amigo.geneontology.org/amigo/term/GO:0061077
protein neddylation	Gene Ontology Slim	GO:0045116	1	6	0.0679614	Solyc07g005060	http://amigo.geneontology.org/amigo/term/GO:0045116
chromatin silencing	Gene Ontology Slim	GO:0006342	1	6	0.0679614	Solyc03g005227	http://amigo.geneontology.org/amigo/term/GO:0006342
thioredoxin peroxidase activity	Gene Ontology Slim	GO:0008379	1	6	0.0679614	Solyc10g083650	http://amigo.geneontology.org/amigo/term/GO:0008379
defense response to fungus	Gene Ontology Slim	GO:0050832	1	6	0.0679614	Solyc01g005430	http://amigo.geneontology.org/amigo/term/GO:0050832
protein neddylation	Gene Ontology	GO:0045116	1	6	0.0679614	Solyc07g005060	http://amigo.geneontology.org/amigo/term/GO:0045116
chromatin silencing	Gene Ontology	GO:0006342	1	6	0.0679614	Solyc03g005227	http://amigo.geneontology.org/amigo/term/GO:0006342
chaperone-mediated protein folding	Gene Ontology	GO:0061077	1	6	0.0679614	Solyc05g053760	http://amigo.geneontology.org/amigo/term/GO:0061077
TBP-class protein binding	Gene Ontology	GO:0017025	1	6	0.0679614	Solyc02g085470	http://amigo.geneontology.org/amigo/term/GO:0017025
ER-associated misfolded protein catabolic process	Gene Ontology	GO:0071712	1	6	0.0679614	Solyc10g051270	http://amigo.geneontology.org/amigo/term/GO:0071712
activation of GTPase activity	Gene Ontology	GO:0090630	1	6	0.0679614	Solyc07g008840	http://amigo.geneontology.org/amigo/term/GO:0090630
thioredoxin peroxidase activity	Gene Ontology	GO:0008379	1	6	0.0679614	Solyc10g083650	http://amigo.geneontology.org/amigo/term/GO:0008379
defense response to fungus	Gene Ontology	GO:0050832	1	6	0.0679614	Solyc01g005430	http://amigo.geneontology.org/amigo/term/GO:0050832
hydrolase activity	Gene Ontology Slim	GO:0016787	2	41	0.0688829	Solyc01g098390|Solyc03g083010	http://amigo.geneontology.org/amigo/term/GO:0016787
hydrolase activity	Gene Ontology	GO:0016787	2	41	0.0688829	Solyc01g098390|Solyc03g083010	http://amigo.geneontology.org/amigo/term/GO:0016787
chloroplast	Gene Ontology Slim	GO:0009507	4	151	0.0706715	Solyc10g075160|Solyc05g053760|Solyc02g063490|Solyc02g086880	http://amigo.geneontology.org/amigo/term/GO:0009507
chloroplast	Gene Ontology	GO:0009507	4	151	0.0706715	Solyc10g075160|Solyc05g053760|Solyc02g063490|Solyc02g086880	http://amigo.geneontology.org/amigo/term/GO:0009507
fruit ripening, climacteric	Gene Ontology Slim	GO:0009836	1	7	0.0772868	Solyc10g083630	http://amigo.geneontology.org/amigo/term/GO:0009836
proteasome core complex, alpha-subunit complex	Gene Ontology Slim	GO:0019773	1	7	0.0772868	Solyc02g081700	http://amigo.geneontology.org/amigo/term/GO:0019773
phospholipase activity	Gene Ontology Slim	GO:0004620	1	7	0.0772868	Solyc02g090490	http://amigo.geneontology.org/amigo/term/GO:0004620
autophagosome assembly	Gene Ontology Slim	GO:0000045	1	7	0.0772868	Solyc02g081140	http://amigo.geneontology.org/amigo/term/GO:0000045
proteasome core complex, alpha-subunit complex	Gene Ontology	GO:0019773	1	7	0.0772868	Solyc02g081700	http://amigo.geneontology.org/amigo/term/GO:0019773
fruit ripening, climacteric	Gene Ontology	GO:0009836	1	7	0.0772868	Solyc10g083630	http://amigo.geneontology.org/amigo/term/GO:0009836
autophagosome assembly	Gene Ontology	GO:0000045	1	7	0.0772868	Solyc02g081140	http://amigo.geneontology.org/amigo/term/GO:0000045
phospholipase activity	Gene Ontology	GO:0004620	1	7	0.0772868	Solyc02g090490	http://amigo.geneontology.org/amigo/term/GO:0004620
chromatin organization	Gene Ontology Slim	GO:0006325	1	8	0.0865192	Solyc03g005227	http://amigo.geneontology.org/amigo/term/GO:0006325
protein kinase regulator activity	Gene Ontology Slim	GO:0019887	1	8	0.0865192	Solyc06g061000	http://amigo.geneontology.org/amigo/term/GO:0019887
chloroplast outer membrane	Gene Ontology Slim	GO:0009707	1	8	0.0865192	Solyc01g080780	http://amigo.geneontology.org/amigo/term/GO:0009707
negative regulation of translation	Gene Ontology Slim	GO:0017148	1	8	0.0865192	Solyc07g007890	http://amigo.geneontology.org/amigo/term/GO:0017148
chaperonin-containing T-complex	Gene Ontology Slim	GO:0005832	1	8	0.0865192	Solyc01g088080	http://amigo.geneontology.org/amigo/term/GO:0005832
negative regulation of translation	Gene Ontology	GO:0017148	1	8	0.0865192	Solyc07g007890	http://amigo.geneontology.org/amigo/term/GO:0017148
chloroplast outer membrane	Gene Ontology	GO:0009707	1	8	0.0865192	Solyc01g080780	http://amigo.geneontology.org/amigo/term/GO:0009707
protein kinase regulator activity	Gene Ontology	GO:0019887	1	8	0.0865192	Solyc06g061000	http://amigo.geneontology.org/amigo/term/GO:0019887
chromatin organization	Gene Ontology	GO:0006325	1	8	0.0865192	Solyc03g005227	http://amigo.geneontology.org/amigo/term/GO:0006325
chaperonin-containing T-complex	Gene Ontology	GO:0005832	1	8	0.0865192	Solyc01g088080	http://amigo.geneontology.org/amigo/term/GO:0005832
COPII vesicle coat	Gene Ontology Slim	GO:0030127	1	9	0.0956596	Solyc02g087300	http://amigo.geneontology.org/amigo/term/GO:0030127
maturation of LSU-rRNA	Gene Ontology Slim	GO:0000470	1	9	0.0956596	Solyc12g038980	http://amigo.geneontology.org/amigo/term/GO:0000470
maturation of LSU-rRNA	Gene Ontology	GO:0000470	1	9	0.0956596	Solyc12g038980	http://amigo.geneontology.org/amigo/term/GO:0000470
COPII vesicle coat	Gene Ontology	GO:0030127	1	9	0.0956596	Solyc02g087300	http://amigo.geneontology.org/amigo/term/GO:0030127
ubiquitin protein ligase activity	Gene Ontology Slim	GO:0061630	2	52	0.10175	Solyc06g054580|Solyc10g051270	http://amigo.geneontology.org/amigo/term/GO:0061630
ubiquitin protein ligase activity	Gene Ontology	GO:0061630	2	52	0.10175	Solyc06g054580|Solyc10g051270	http://amigo.geneontology.org/amigo/term/GO:0061630
spindle assembly	Gene Ontology Slim	GO:0051225	1	10	0.104709	Solyc02g092950	http://amigo.geneontology.org/amigo/term/GO:0051225
hydrogen peroxide catabolic process	Gene Ontology Slim	GO:0042744	1	10	0.104709	Solyc10g083650	http://amigo.geneontology.org/amigo/term/GO:0042744
cullin family protein binding	Gene Ontology Slim	GO:0097602	1	10	0.104709	Solyc07g005060	http://amigo.geneontology.org/amigo/term/GO:0097602
sterol biosynthetic process	Gene Ontology Slim	GO:0016126	1	10	0.104709	Solyc02g082260	http://amigo.geneontology.org/amigo/term/GO:0016126
sterol biosynthetic process	Gene Ontology	GO:0016126	1	10	0.104709	Solyc02g082260	http://amigo.geneontology.org/amigo/term/GO:0016126
spindle assembly	Gene Ontology	GO:0051225	1	10	0.104709	Solyc02g092950	http://amigo.geneontology.org/amigo/term/GO:0051225
hydrogen peroxide catabolic process	Gene Ontology	GO:0042744	1	10	0.104709	Solyc10g083650	http://amigo.geneontology.org/amigo/term/GO:0042744
cullin family protein binding	Gene Ontology	GO:0097602	1	10	0.104709	Solyc07g005060	http://amigo.geneontology.org/amigo/term/GO:0097602
ubiquitin binding	Gene Ontology Slim	GO:0043130	1	11	0.113668	Solyc02g081140	http://amigo.geneontology.org/amigo/term/GO:0043130
small ribosomal subunit	Gene Ontology Slim	GO:0015935	1	11	0.113668	Solyc04g026100	http://amigo.geneontology.org/amigo/term/GO:0015935
microtubule	Gene Ontology Slim	GO:0005874	1	11	0.113668	Solyc02g092950	http://amigo.geneontology.org/amigo/term/GO:0005874
peroxisomal membrane	Gene Ontology Slim	GO:0005778	1	11	0.113668	Solyc02g082260	http://amigo.geneontology.org/amigo/term/GO:0005778
microtubule	Gene Ontology	GO:0005874	1	11	0.113668	Solyc02g092950	http://amigo.geneontology.org/amigo/term/GO:0005874
peroxisomal membrane	Gene Ontology	GO:0005778	1	11	0.113668	Solyc02g082260	http://amigo.geneontology.org/amigo/term/GO:0005778
ubiquitin binding	Gene Ontology	GO:0043130	1	11	0.113668	Solyc02g081140	http://amigo.geneontology.org/amigo/term/GO:0043130
small ribosomal subunit	Gene Ontology	GO:0015935	1	11	0.113668	Solyc04g026100	http://amigo.geneontology.org/amigo/term/GO:0015935
-	Gene Ontology Slim	GO:0010498	1	12	0.122537	Solyc02g081700	http://amigo.geneontology.org/amigo/term/GO:0010498
proteasomal ubiquitin-independent protein catabolic process	Gene Ontology Slim	GO:0010499	1	12	0.122537	Solyc02g081700	http://amigo.geneontology.org/amigo/term/GO:0010499
MAP kinase activity	Gene Ontology Slim	GO:0004707	1	12	0.122537	Solyc05g049970	http://amigo.geneontology.org/amigo/term/GO:0004707
methylation	Gene Ontology Slim	GO:0032259	1	12	0.122537	Solyc07g064990	http://amigo.geneontology.org/amigo/term/GO:0032259
proteasome core complex	Gene Ontology Slim	GO:0005839	1	12	0.122537	Solyc02g081700	http://amigo.geneontology.org/amigo/term/GO:0005839
magnesium ion binding	Gene Ontology Slim	GO:0000287	1	12	0.122537	Solyc09g010380	http://amigo.geneontology.org/amigo/term/GO:0000287
lipid storage	Gene Ontology Slim	GO:0019915	1	12	0.122537	Solyc07g062230	http://amigo.geneontology.org/amigo/term/GO:0019915
maturation of SSU-rRNA from tricistronic rRNA transcript (SSU-rRNA, 5.8S rRNA, LSU-rRNA)	Gene Ontology Slim	GO:0000462	1	12	0.122537	Solyc04g026100	http://amigo.geneontology.org/amigo/term/GO:0000462
Golgi organization	Gene Ontology Slim	GO:0007030	1	12	0.122537	Solyc02g081140	http://amigo.geneontology.org/amigo/term/GO:0007030
ubiquitin conjugating enzyme binding	Gene Ontology Slim	GO:0031624	1	12	0.122537	Solyc07g005060	http://amigo.geneontology.org/amigo/term/GO:0031624
proteasomal ubiquitin-independent protein catabolic process	Gene Ontology	GO:0010499	1	12	0.122537	Solyc02g081700	http://amigo.geneontology.org/amigo/term/GO:0010499
methylation	Gene Ontology	GO:0032259	1	12	0.122537	Solyc07g064990	http://amigo.geneontology.org/amigo/term/GO:0032259
ubiquitin conjugating enzyme binding	Gene Ontology	GO:0031624	1	12	0.122537	Solyc07g005060	http://amigo.geneontology.org/amigo/term/GO:0031624
maturation of SSU-rRNA from tricistronic rRNA transcript (SSU-rRNA, 5.8S rRNA, LSU-rRNA)	Gene Ontology	GO:0000462	1	12	0.122537	Solyc04g026100	http://amigo.geneontology.org/amigo/term/GO:0000462
magnesium ion binding	Gene Ontology	GO:0000287	1	12	0.122537	Solyc09g010380	http://amigo.geneontology.org/amigo/term/GO:0000287
-	Gene Ontology	GO:0010498	1	12	0.122537	Solyc02g081700	http://amigo.geneontology.org/amigo/term/GO:0010498
MAP kinase activity	Gene Ontology	GO:0004707	1	12	0.122537	Solyc05g049970	http://amigo.geneontology.org/amigo/term/GO:0004707
Golgi organization	Gene Ontology	GO:0007030	1	12	0.122537	Solyc02g081140	http://amigo.geneontology.org/amigo/term/GO:0007030
proteasome core complex	Gene Ontology	GO:0005839	1	12	0.122537	Solyc02g081700	http://amigo.geneontology.org/amigo/term/GO:0005839
lipid storage	Gene Ontology	GO:0019915	1	12	0.122537	Solyc07g062230	http://amigo.geneontology.org/amigo/term/GO:0019915
negative regulation of transcription, DNA-templated	Gene Ontology Slim	GO:0045892	1	13	0.131319	Solyc01g102910	http://amigo.geneontology.org/amigo/term/GO:0045892
mediator complex	Gene Ontology Slim	GO:0016592	1	13	0.131319	Solyc08g006670	http://amigo.geneontology.org/amigo/term/GO:0016592
negative regulation of transcription, DNA-templated	Gene Ontology	GO:0045892	1	13	0.131319	Solyc01g102910	http://amigo.geneontology.org/amigo/term/GO:0045892
mediator complex	Gene Ontology	GO:0016592	1	13	0.131319	Solyc08g006670	http://amigo.geneontology.org/amigo/term/GO:0016592
Rab GTPase binding	Gene Ontology Slim	GO:0017137	1	14	0.140012	Solyc07g008840	http://amigo.geneontology.org/amigo/term/GO:0017137
GTPase activator activity	Gene Ontology Slim	GO:0005096	1	14	0.140012	Solyc07g008840	http://amigo.geneontology.org/amigo/term/GO:0005096
response to abscisic acid	Gene Ontology Slim	GO:0009737	1	14	0.140012	Solyc01g102910	http://amigo.geneontology.org/amigo/term/GO:0009737
Rab GTPase binding	Gene Ontology	GO:0017137	1	14	0.140012	Solyc07g008840	http://amigo.geneontology.org/amigo/term/GO:0017137
response to abscisic acid	Gene Ontology	GO:0009737	1	14	0.140012	Solyc01g102910	http://amigo.geneontology.org/amigo/term/GO:0009737
GTPase activator activity	Gene Ontology	GO:0005096	1	14	0.140012	Solyc07g008840	http://amigo.geneontology.org/amigo/term/GO:0005096
cytosolic large ribosomal subunit	Gene Ontology Slim	GO:0022625	2	65	0.14481	Solyc03g112360|Solyc08g016180	http://amigo.geneontology.org/amigo/term/GO:0022625
cytosolic large ribosomal subunit	Gene Ontology	GO:0022625	2	65	0.14481	Solyc03g112360|Solyc08g016180	http://amigo.geneontology.org/amigo/term/GO:0022625
cellular response to oxidative stress	Gene Ontology Slim	GO:0034599	1	16	0.15714	Solyc10g083650	http://amigo.geneontology.org/amigo/term/GO:0034599
cellular response to oxidative stress	Gene Ontology	GO:0034599	1	16	0.15714	Solyc10g083650	http://amigo.geneontology.org/amigo/term/GO:0034599
ubiquitin ligase complex	Gene Ontology Slim	GO:0000151	1	17	0.165576	Solyc07g005060	http://amigo.geneontology.org/amigo/term/GO:0000151
ubiquitin ligase complex	Gene Ontology	GO:0000151	1	17	0.165576	Solyc07g005060	http://amigo.geneontology.org/amigo/term/GO:0000151
ribosomal large subunit assembly	Gene Ontology Slim	GO:0000027	1	18	0.173928	Solyc04g016380	http://amigo.geneontology.org/amigo/term/GO:0000027
chloroplast organization	Gene Ontology Slim	GO:0009658	1	18	0.173928	Solyc02g081920	http://amigo.geneontology.org/amigo/term/GO:0009658
chloroplast organization	Gene Ontology	GO:0009658	1	18	0.173928	Solyc02g081920	http://amigo.geneontology.org/amigo/term/GO:0009658
ribosomal large subunit assembly	Gene Ontology	GO:0000027	1	18	0.173928	Solyc04g016380	http://amigo.geneontology.org/amigo/term/GO:0000027
fruit development	Gene Ontology Slim	GO:0010154	1	19	0.182196	Solyc10g083630	http://amigo.geneontology.org/amigo/term/GO:0010154
endopeptidase activity	Gene Ontology Slim	GO:0004175	1	19	0.182196	Solyc02g081700	http://amigo.geneontology.org/amigo/term/GO:0004175
endopeptidase activity	Gene Ontology	GO:0004175	1	19	0.182196	Solyc02g081700	http://amigo.geneontology.org/amigo/term/GO:0004175
fruit development	Gene Ontology	GO:0010154	1	19	0.182196	Solyc10g083630	http://amigo.geneontology.org/amigo/term/GO:0010154
integral component of endoplasmic reticulum membrane	Gene Ontology Slim	GO:0030176	1	20	0.190382	Solyc07g062230	http://amigo.geneontology.org/amigo/term/GO:0030176
thiol-dependent ubiquitin-specific protease activity	Gene Ontology Slim	GO:0004843	1	20	0.190382	Solyc01g068240	http://amigo.geneontology.org/amigo/term/GO:0004843
thiol-dependent ubiquitin-specific protease activity	Gene Ontology	GO:0004843	1	20	0.190382	Solyc01g068240	http://amigo.geneontology.org/amigo/term/GO:0004843
integral component of endoplasmic reticulum membrane	Gene Ontology	GO:0030176	1	20	0.190382	Solyc07g062230	http://amigo.geneontology.org/amigo/term/GO:0030176
mitochondrion	Gene Ontology Slim	GO:0005739	3	159	0.221172	Solyc01g005560|Solyc01g108030|Solyc02g086880	http://amigo.geneontology.org/amigo/term/GO:0005739
DNA-binding transcription factor activity	Gene Ontology Slim	GO:0003700	3	159	0.221172	Solyc04g071160|Solyc02g089020|Solyc06g068870	http://amigo.geneontology.org/amigo/term/GO:0003700
mitochondrion	Gene Ontology	GO:0005739	3	159	0.221172	Solyc01g005560|Solyc01g108030|Solyc02g086880	http://amigo.geneontology.org/amigo/term/GO:0005739
DNA-binding transcription factor activity	Gene Ontology	GO:0003700	3	159	0.221172	Solyc04g071160|Solyc02g089020|Solyc06g068870	http://amigo.geneontology.org/amigo/term/GO:0003700
DNA repair	Gene Ontology Slim	GO:0006281	1	24	0.222318	Solyc10g078730	http://amigo.geneontology.org/amigo/term/GO:0006281
protein deubiquitination	Gene Ontology Slim	GO:0016579	1	24	0.222318	Solyc01g068240	http://amigo.geneontology.org/amigo/term/GO:0016579
microtubule binding	Gene Ontology Slim	GO:0008017	1	24	0.222318	Solyc02g092950	http://amigo.geneontology.org/amigo/term/GO:0008017
S-adenosylmethionine-dependent methyltransferase activity	Gene Ontology Slim	GO:0008757	1	24	0.222318	Solyc07g064990	http://amigo.geneontology.org/amigo/term/GO:0008757
DNA repair	Gene Ontology	GO:0006281	1	24	0.222318	Solyc10g078730	http://amigo.geneontology.org/amigo/term/GO:0006281
microtubule binding	Gene Ontology	GO:0008017	1	24	0.222318	Solyc02g092950	http://amigo.geneontology.org/amigo/term/GO:0008017
S-adenosylmethionine-dependent methyltransferase activity	Gene Ontology	GO:0008757	1	24	0.222318	Solyc07g064990	http://amigo.geneontology.org/amigo/term/GO:0008757
protein deubiquitination	Gene Ontology	GO:0016579	1	24	0.222318	Solyc01g068240	http://amigo.geneontology.org/amigo/term/GO:0016579
pectinesterase inhibitor activity	Gene Ontology Slim	GO:0046910	1	25	0.230104	Solyc02g080220	http://amigo.geneontology.org/amigo/term/GO:0046910
pectinesterase inhibitor activity	Gene Ontology	GO:0046910	1	25	0.230104	Solyc02g080220	http://amigo.geneontology.org/amigo/term/GO:0046910
nuclear chromatin	Gene Ontology Slim	GO:0000790	1	27	0.245443	Solyc03g005227	http://amigo.geneontology.org/amigo/term/GO:0000790
nuclear chromatin	Gene Ontology	GO:0000790	1	27	0.245443	Solyc03g005227	http://amigo.geneontology.org/amigo/term/GO:0000790
regulation of gene expression	Gene Ontology Slim	GO:0010468	1	31	0.275214	Solyc05g049970	http://amigo.geneontology.org/amigo/term/GO:0010468
regulation of gene expression	Gene Ontology	GO:0010468	1	31	0.275214	Solyc05g049970	http://amigo.geneontology.org/amigo/term/GO:0010468
positive regulation of transcription by RNA polymerase II	Gene Ontology Slim	GO:0045944	1	33	0.289657	Solyc10g009280	http://amigo.geneontology.org/amigo/term/GO:0045944
pectinesterase activity	Gene Ontology Slim	GO:0030599	1	33	0.289657	Solyc02g080220	http://amigo.geneontology.org/amigo/term/GO:0030599
positive regulation of transcription by RNA polymerase II	Gene Ontology	GO:0045944	1	33	0.289657	Solyc10g009280	http://amigo.geneontology.org/amigo/term/GO:0045944
pectinesterase activity	Gene Ontology	GO:0030599	1	33	0.289657	Solyc02g080220	http://amigo.geneontology.org/amigo/term/GO:0030599
regulation of transcription, DNA-templated	Gene Ontology Slim	GO:0006355	2	107	0.297647	Solyc06g068870|Solyc04g078420	http://amigo.geneontology.org/amigo/term/GO:0006355
regulation of transcription, DNA-templated	Gene Ontology	GO:0006355	2	107	0.297647	Solyc06g068870|Solyc04g078420	http://amigo.geneontology.org/amigo/term/GO:0006355
structural constituent of ribosome	Gene Ontology Slim	GO:0003735	2	108	0.301337	Solyc03g112360|Solyc04g026100	http://amigo.geneontology.org/amigo/term/GO:0003735
structural constituent of ribosome	Gene Ontology	GO:0003735	2	108	0.301337	Solyc03g112360|Solyc04g026100	http://amigo.geneontology.org/amigo/term/GO:0003735
calcium ion binding	Gene Ontology Slim	GO:0005509	1	35	0.303814	Solyc01g097520	http://amigo.geneontology.org/amigo/term/GO:0005509
calcium ion binding	Gene Ontology	GO:0005509	1	35	0.303814	Solyc01g097520	http://amigo.geneontology.org/amigo/term/GO:0005509
unfolded protein binding	Gene Ontology Slim	GO:0051082	1	36	0.310786	Solyc01g088080	http://amigo.geneontology.org/amigo/term/GO:0051082
unfolded protein binding	Gene Ontology	GO:0051082	1	36	0.310786	Solyc01g088080	http://amigo.geneontology.org/amigo/term/GO:0051082
nucleolus	Gene Ontology Slim	GO:0005730	1	38	0.324523	Solyc04g016380	http://amigo.geneontology.org/amigo/term/GO:0005730
nucleolus	Gene Ontology	GO:0005730	1	38	0.324523	Solyc04g016380	http://amigo.geneontology.org/amigo/term/GO:0005730
RNA polymerase II cis-regulatory region sequence-specific DNA binding	Gene Ontology Slim	GO:0000978	1	40	0.337987	Solyc04g078420	http://amigo.geneontology.org/amigo/term/GO:0000978
positive regulation of transcription, DNA-templated	Gene Ontology Slim	GO:0045893	1	40	0.337987	Solyc10g009280	http://amigo.geneontology.org/amigo/term/GO:0045893
positive regulation of transcription, DNA-templated	Gene Ontology	GO:0045893	1	40	0.337987	Solyc10g009280	http://amigo.geneontology.org/amigo/term/GO:0045893
RNA polymerase II cis-regulatory region sequence-specific DNA binding	Gene Ontology	GO:0000978	1	40	0.337987	Solyc04g078420	http://amigo.geneontology.org/amigo/term/GO:0000978
endoplasmic reticulum membrane	Gene Ontology Slim	GO:0005789	1	41	0.344618	Solyc02g082260	http://amigo.geneontology.org/amigo/term/GO:0005789
endoplasmic reticulum membrane	Gene Ontology	GO:0005789	1	41	0.344618	Solyc02g082260	http://amigo.geneontology.org/amigo/term/GO:0005789
oxidation-reduction process	Gene Ontology Slim	GO:0055114	1	43	0.357683	Solyc01g102610	http://amigo.geneontology.org/amigo/term/GO:0055114
cytosolic small ribosomal subunit	Gene Ontology Slim	GO:0022627	1	43	0.357683	Solyc04g026100	http://amigo.geneontology.org/amigo/term/GO:0022627
oxidation-reduction process	Gene Ontology	GO:0055114	1	43	0.357683	Solyc01g102610	http://amigo.geneontology.org/amigo/term/GO:0055114
cytosolic small ribosomal subunit	Gene Ontology	GO:0022627	1	43	0.357683	Solyc04g026100	http://amigo.geneontology.org/amigo/term/GO:0022627
DNA-binding transcription factor activity, RNA polymerase II-specific	Gene Ontology Slim	GO:0000981	1	45	0.370488	Solyc04g078420	http://amigo.geneontology.org/amigo/term/GO:0000981
DNA-binding transcription factor activity, RNA polymerase II-specific	Gene Ontology	GO:0000981	1	45	0.370488	Solyc04g078420	http://amigo.geneontology.org/amigo/term/GO:0000981
transcription factor binding	Gene Ontology Slim	GO:0008134	1	46	0.376795	Solyc02g085470	http://amigo.geneontology.org/amigo/term/GO:0008134
transcription factor binding	Gene Ontology	GO:0008134	1	46	0.376795	Solyc02g085470	http://amigo.geneontology.org/amigo/term/GO:0008134
sequence-specific DNA binding	Gene Ontology Slim	GO:0043565	2	132	0.388288	Solyc02g089020|Solyc06g068870	http://amigo.geneontology.org/amigo/term/GO:0043565
sequence-specific DNA binding	Gene Ontology	GO:0043565	2	132	0.388288	Solyc02g089020|Solyc06g068870	http://amigo.geneontology.org/amigo/term/GO:0043565
protein folding	Gene Ontology Slim	GO:0006457	1	50	0.401399	Solyc01g088080	http://amigo.geneontology.org/amigo/term/GO:0006457
intracellular protein transport	Gene Ontology Slim	GO:0006886	1	50	0.401399	Solyc07g008840	http://amigo.geneontology.org/amigo/term/GO:0006886
intracellular protein transport	Gene Ontology	GO:0006886	1	50	0.401399	Solyc07g008840	http://amigo.geneontology.org/amigo/term/GO:0006886
protein folding	Gene Ontology	GO:0006457	1	50	0.401399	Solyc01g088080	http://amigo.geneontology.org/amigo/term/GO:0006457
RNA binding	Gene Ontology Slim	GO:0003723	2	138	0.40933	Solyc04g026100|Solyc12g038980	http://amigo.geneontology.org/amigo/term/GO:0003723
RNA binding	Gene Ontology	GO:0003723	2	138	0.40933	Solyc04g026100|Solyc12g038980	http://amigo.geneontology.org/amigo/term/GO:0003723
DNA binding	Gene Ontology Slim	GO:0003677	1	53	0.419214	Solyc03g005227	http://amigo.geneontology.org/amigo/term/GO:0003677
DNA binding	Gene Ontology	GO:0003677	1	53	0.419214	Solyc03g005227	http://amigo.geneontology.org/amigo/term/GO:0003677
anchored component of plasma membrane	Gene Ontology Slim	GO:0046658	1	57	0.442149	Solyc05g054440	http://amigo.geneontology.org/amigo/term/GO:0046658
anchored component of plasma membrane	Gene Ontology	GO:0046658	1	57	0.442149	Solyc05g054440	http://amigo.geneontology.org/amigo/term/GO:0046658
intracellular signal transduction	Gene Ontology Slim	GO:0035556	1	61	0.46418	Solyc05g049970	http://amigo.geneontology.org/amigo/term/GO:0035556
intracellular signal transduction	Gene Ontology	GO:0035556	1	61	0.46418	Solyc05g049970	http://amigo.geneontology.org/amigo/term/GO:0035556
mRNA binding	Gene Ontology Slim	GO:0003729	1	65	0.485345	Solyc06g071860	http://amigo.geneontology.org/amigo/term/GO:0003729
mRNA binding	Gene Ontology	GO:0003729	1	65	0.485345	Solyc06g071860	http://amigo.geneontology.org/amigo/term/GO:0003729
oxidoreductase activity	Gene Ontology Slim	GO:0016491	1	95	0.619659	Solyc01g110450	http://amigo.geneontology.org/amigo/term/GO:0016491
oxidoreductase activity	Gene Ontology	GO:0016491	1	95	0.619659	Solyc01g110450	http://amigo.geneontology.org/amigo/term/GO:0016491
plasma membrane	Gene Ontology Slim	GO:0005886	3	316	0.620809	Solyc11g010170|Solyc01g102610|Solyc06g076700	http://amigo.geneontology.org/amigo/term/GO:0005886
plasma membrane	Gene Ontology	GO:0005886	3	316	0.620809	Solyc11g010170|Solyc01g102610|Solyc06g076700	http://amigo.geneontology.org/amigo/term/GO:0005886
--------------------

## Sheet: KEGG pathways down in clausa
##Databases: Gene Ontology Slim, KEGG PATHWAY, Gene Ontology
##Statistical test method: hypergeometric test / Fisher's exact test
#Term	Database	ID	Input number	Background number	P-Value	Input	Hyperlink
Ribosome	KEGG PATHWAY	sly03010	9	365	0.000156328	Solyc11g066410|Solyc07g062870|Solyc12g098890|Solyc01g103510|Solyc07g006000|Solyc04g057860|Solyc08g078010|Solyc00g009100|Solyc01g056780	http://www.genome.jp/kegg-bin/show_pathway?sly03010/sly:101259190%09red/sly:101263198%09red/sly:101266871%09red/sly:101245574%09red/sly:101262888%09red/sly:101252000%09red/sly:101261139%09red/sly:101249629%09red/sly:101250874%09red
Biosynthesis of secondary metabolites	KEGG PATHWAY	sly01110	17	1252	0.00033666	Solyc07g021630|Solyc04g063210|Solyc07g061730|Solyc08g007040|Solyc00g009060|Solyc06g083470|Solyc10g086620|Solyc01g088400|Solyc06g007180|Solyc01g080900|Solyc12g040640|Solyc07g056160|Solyc12g005940|Solyc07g042630|Solyc02g085950|Solyc10g054870|Solyc03g034220	http://www.genome.jp/kegg-bin/show_pathway?sly01110/sly:101257194%09red/sly:101252173%09red/sly:101251900%09red/sly:101265842%09red/sly:101268337%09red/sly:101265978%09red/sly:100134890%09red/sly:101250846%09red/sly:543875%09red/sly:101246223%09red/sly:101252522%09red/sly:543974%09red/sly:101251255%09red/sly:101262298%09red/sly:101254608%09red/sly:101267934%09red/sly:101247232%09red
Diterpenoid biosynthesis	KEGG PATHWAY	sly00904	3	34	0.000938645	Solyc09g059240|Solyc01g080900|Solyc07g061730	http://www.genome.jp/kegg-bin/show_pathway?sly00904/sly:101246085%09red/sly:100134890%09red/sly:101252522%09red
Metabolic pathways	KEGG PATHWAY	sly01100	23	2483	0.00529817	Solyc06g083470|Solyc06g007180|Solyc07g021630|Solyc04g063210|Solyc07g022900|Solyc05g051780|Solyc05g032680|Solyc00g009060|Solyc02g085950|Solyc03g034220|Solyc12g055970|Solyc04g064470|Solyc07g056160|Solyc10g054870|Solyc12g005940|Solyc04g016550|Solyc08g007040|Solyc10g086620|Solyc11g027840|Solyc06g074680|Solyc01g080900|Solyc05g014000|Solyc12g040640	http://www.genome.jp/kegg-bin/show_pathway?sly01100/sly:101261928%09red/sly:101250846%09red/sly:101247284%09red/sly:101254608%09red/sly:101257186%09red/sly:101246223%09red/sly:101254215%09red/sly:101251255%09red/sly:101246415%09red/sly:101247232%09red/sly:101252173%09red/sly:101268337%09red/sly:543875%09red/sly:543974%09red/sly:101251091%09red/sly:101257194%09red/sly:101250409%09red/sly:101251900…
Glyoxylate and dicarboxylate metabolism	KEGG PATHWAY	sly00630	3	77	0.0084369	Solyc02g085950|Solyc03g034220|Solyc08g007040	http://www.genome.jp/kegg-bin/show_pathway?sly00630/sly:543974%09red/sly:101257194%09red/sly:101268337%09red
Carbon fixation in photosynthetic organisms	KEGG PATHWAY	sly00710	3	80	0.0093294	Solyc10g054870|Solyc02g085950|Solyc03g034220	http://www.genome.jp/kegg-bin/show_pathway?sly00710/sly:543974%09red/sly:101268337%09red/sly:101250846%09red
Tropane, piperidine and pyridine alkaloid biosynthesis	KEGG PATHWAY	sly00960	2	34	0.0150505	Solyc10g086620|Solyc06g083470	http://www.genome.jp/kegg-bin/show_pathway?sly00960/sly:101265978%09red/sly:101247232%09red
Carbon metabolism	KEGG PATHWAY	sly01200	5	283	0.0175329	Solyc10g054870|Solyc05g032680|Solyc02g085950|Solyc03g034220|Solyc08g007040	http://www.genome.jp/kegg-bin/show_pathway?sly01200/sly:543974%09red/sly:101268337%09red/sly:101257194%09red/sly:101250846%09red/sly:101251091%09red
Stilbenoid, diarylheptanoid and gingerol biosynthesis	KEGG PATHWAY	sly00945	2	43	0.022944	Solyc04g063210|Solyc10g008120	http://www.genome.jp/kegg-bin/show_pathway?sly00945/sly:101268615%09red/sly:101252173%09red
Cyanoamino acid metabolism	KEGG PATHWAY	sly00460	2	48	0.0279172	Solyc12g040640|Solyc05g051780	http://www.genome.jp/kegg-bin/show_pathway?sly00460/sly:101246223%09red/sly:101250409%09red
Valine, leucine and isoleucine degradation	KEGG PATHWAY	sly00280	2	66	0.0488815	Solyc07g021630|Solyc05g032680	http://www.genome.jp/kegg-bin/show_pathway?sly00280/sly:101254608%09red/sly:101251091%09red
Taurine and hypotaurine metabolism	KEGG PATHWAY	sly00430	1	13	0.0703472	Solyc05g051780	http://www.genome.jp/kegg-bin/show_pathway?sly00430/sly:101250409%09red
Plant-pathogen interaction	KEGG PATHWAY	sly04626	3	189	0.0787674	Solyc06g068960|Solyc03g006100|Solyc10g081170	http://www.genome.jp/kegg-bin/show_pathway?sly04626/sly:544131%09red/sly:101248361%09red/sly:101253387%09red
Arachidonic acid metabolism	KEGG PATHWAY	sly00590	1	15	0.0799871	Solyc05g051780	http://www.genome.jp/kegg-bin/show_pathway?sly00590/sly:101250409%09red
Brassinosteroid biosynthesis	KEGG PATHWAY	sly00905	1	16	0.0847697	Solyc07g056160	http://www.genome.jp/kegg-bin/show_pathway?sly00905/sly:101251900%09red
Biosynthesis of secondary metabolites - unclassified	KEGG PATHWAY	sly00999	1	24	0.122152	Solyc04g063210	http://www.genome.jp/kegg-bin/show_pathway?sly00999/sly:101252173%09red
Folate biosynthesis	KEGG PATHWAY	sly00790	1	25	0.126717	Solyc04g016550	http://www.genome.jp/kegg-bin/show_pathway?sly00790/sly:101246415%09red
Glutathione metabolism	KEGG PATHWAY	sly00480	2	117	0.12736	Solyc04g064470|Solyc05g051780	http://www.genome.jp/kegg-bin/show_pathway?sly00480/sly:101254215%09red/sly:101250409%09red
Cysteine and methionine metabolism	KEGG PATHWAY	sly00270	2	117	0.12736	Solyc07g021630|Solyc12g005940	http://www.genome.jp/kegg-bin/show_pathway?sly00270/sly:101251255%09red/sly:101254608%09red
Biosynthesis of amino acids	KEGG PATHWAY	sly01230	3	238	0.130877	Solyc07g021630|Solyc10g054870|Solyc06g007180	http://www.genome.jp/kegg-bin/show_pathway?sly01230/sly:543875%09red/sly:101250846%09red/sly:101254608%09red
Photosynthesis - antenna proteins	KEGG PATHWAY	sly00196	1	26	0.131258	Solyc07g022900	http://www.genome.jp/kegg-bin/show_pathway?sly00196/sly:101257186%09red
Valine, leucine and isoleucine biosynthesis	KEGG PATHWAY	sly00290	1	27	0.135776	Solyc07g021630	http://www.genome.jp/kegg-bin/show_pathway?sly00290/sly:101254608%09red
Sesquiterpenoid and triterpenoid biosynthesis	KEGG PATHWAY	sly00909	1	27	0.135776	Solyc07g042630	http://www.genome.jp/kegg-bin/show_pathway?sly00909/sly:101265842%09red
Cutin, suberine and wax biosynthesis	KEGG PATHWAY	sly00073	1	33	0.162396	Solyc01g088400	http://www.genome.jp/kegg-bin/show_pathway?sly00073/sly:101267934%09red
Pantothenate and CoA biosynthesis	KEGG PATHWAY	sly00770	1	34	0.166753	Solyc07g021630	http://www.genome.jp/kegg-bin/show_pathway?sly00770/sly:101254608%09red
Starch and sucrose metabolism	KEGG PATHWAY	sly00500	2	147	0.181523	Solyc12g040640|Solyc12g055970	http://www.genome.jp/kegg-bin/show_pathway?sly00500/sly:101246223%09red/sly:101247302%09red
Plant hormone signal transduction	KEGG PATHWAY	sly04075	3	300	0.20915	Solyc12g005310|Solyc06g074950|Solyc06g008590	http://www.genome.jp/kegg-bin/show_pathway?sly04075/sly:543544%09red/sly:101259551%09red/sly:101264094%09red
Circadian rhythm - plant	KEGG PATHWAY	sly04712	1	46	0.217312	Solyc01g005300	http://www.genome.jp/kegg-bin/show_pathway?sly04712/sly:101256908%09red
Propanoate metabolism	KEGG PATHWAY	sly00640	1	50	0.233479	Solyc05g032680	http://www.genome.jp/kegg-bin/show_pathway?sly00640/sly:101251091%09red
Alanine, aspartate and glutamate metabolism	KEGG PATHWAY	sly00250	1	55	0.253221	Solyc06g007180	http://www.genome.jp/kegg-bin/show_pathway?sly00250/sly:543875%09red
MAPK signaling pathway - plant	KEGG PATHWAY	sly04016	2	185	0.253717	Solyc03g006100|Solyc10g081170	http://www.genome.jp/kegg-bin/show_pathway?sly04016/sly:544131%09red/sly:101248361%09red
Flavonoid biosynthesis	KEGG PATHWAY	sly00941	1	56	0.257108	Solyc04g063210	http://www.genome.jp/kegg-bin/show_pathway?sly00941/sly:101252173%09red
Ascorbate and aldarate metabolism	KEGG PATHWAY	sly00053	1	59	0.26865	Solyc04g064470	http://www.genome.jp/kegg-bin/show_pathway?sly00053/sly:101254215%09red
beta-Alanine metabolism	KEGG PATHWAY	sly00410	1	63	0.283762	Solyc05g032680	http://www.genome.jp/kegg-bin/show_pathway?sly00410/sly:101251091%09red
2-Oxocarboxylic acid metabolism	KEGG PATHWAY	sly01210	1	65	0.291202	Solyc07g021630	http://www.genome.jp/kegg-bin/show_pathway?sly01210/sly:101254608%09red
Glycine, serine and threonine metabolism	KEGG PATHWAY	sly00260	1	67	0.298565	Solyc08g007040	http://www.genome.jp/kegg-bin/show_pathway?sly00260/sly:101257194%09red
Fructose and mannose metabolism	KEGG PATHWAY	sly00051	1	73	0.3202	Solyc10g054870	http://www.genome.jp/kegg-bin/show_pathway?sly00051/sly:101250846%09red
Phosphatidylinositol signaling system	KEGG PATHWAY	sly04070	1	74	0.323741	Solyc10g081170	http://www.genome.jp/kegg-bin/show_pathway?sly04070/sly:544131%09red
Phenylpropanoid biosynthesis	KEGG PATHWAY	sly00940	2	222	0.324631	Solyc04g063210|Solyc12g040640	http://www.genome.jp/kegg-bin/show_pathway?sly00940/sly:101246223%09red/sly:101252173%09red
Inositol phosphate metabolism	KEGG PATHWAY	sly00562	1	75	0.327263	Solyc10g054870	http://www.genome.jp/kegg-bin/show_pathway?sly00562/sly:101250846%09red
Glycerolipid metabolism	KEGG PATHWAY	sly00561	1	86	0.364828	Solyc06g074680	http://www.genome.jp/kegg-bin/show_pathway?sly00561/sly:101261928%09red
Peroxisome	KEGG PATHWAY	sly04146	1	93	0.387641	Solyc05g052640	http://www.genome.jp/kegg-bin/show_pathway?sly04146/sly:101256779%09red
Purine metabolism	KEGG PATHWAY	sly00230	1	97	0.400309	Solyc00g009060	http://www.genome.jp/kegg-bin/show_pathway?sly00230/sly:101262298%09red
RNA degradation	KEGG PATHWAY	sly03018	1	119	0.46547	Solyc00g009040	http://www.genome.jp/kegg-bin/show_pathway?sly03018/sly:101264108%09red
mRNA surveillance pathway	KEGG PATHWAY	sly03015	1	130	0.495361	Solyc00g009040	http://www.genome.jp/kegg-bin/show_pathway?sly03015/sly:101264108%09red
Glycolysis / Gluconeogenesis	KEGG PATHWAY	sly00010	1	135	0.508393	Solyc10g054870	http://www.genome.jp/kegg-bin/show_pathway?sly00010/sly:101250846%09red
Pentose and glucuronate interconversions	KEGG PATHWAY	sly00040	1	137	0.513512	Solyc05g014000	http://www.genome.jp/kegg-bin/show_pathway?sly00040/sly:101252082%09red
RNA transport	KEGG PATHWAY	sly03013	1	169	0.588568	Solyc00g009040	http://www.genome.jp/kegg-bin/show_pathway?sly03013/sly:101264108%09red
Protein processing in endoplasmic reticulum	KEGG PATHWAY	sly04141	1	226	0.694879	Solyc05g050820	http://www.genome.jp/kegg-bin/show_pathway?sly04141/sly:101262751%09red
--------------------
#Term	Database	ID	Input number	Background number	P-Value	Input	Hyperlink
--------------------
#Term	Database	ID	Input number	Background number	P-Value	Input	Hyperlink
5S rRNA binding	Gene Ontology Slim	GO:0008097	1	5	0.0307741	Solyc12g098890	http://amigo.geneontology.org/amigo/term/GO:0008097
modulation by symbiont of host calcium or calmodulin-mediated signal transduction	Gene Ontology Slim	GO:0075133	1	5	0.0307741	Solyc10g081170	http://amigo.geneontology.org/amigo/term/GO:0075133
response to oxidative stress	Gene Ontology Slim	GO:0006979	1	5	0.0307741	Solyc10g082030	http://amigo.geneontology.org/amigo/term/GO:0006979
2 iron, 2 sulfur cluster binding	Gene Ontology Slim	GO:0051537	1	5	0.0307741	Solyc03g007030	http://amigo.geneontology.org/amigo/term/GO:0051537
modulation by symbiont of host calcium or calmodulin-mediated signal transduction	Gene Ontology	GO:0075133	1	5	0.0307741	Solyc10g081170	http://amigo.geneontology.org/amigo/term/GO:0075133
response to oxidative stress	Gene Ontology	GO:0006979	1	5	0.0307741	Solyc10g082030	http://amigo.geneontology.org/amigo/term/GO:0006979
5S rRNA binding	Gene Ontology	GO:0008097	1	5	0.0307741	Solyc12g098890	http://amigo.geneontology.org/amigo/term/GO:0008097
2 iron, 2 sulfur cluster binding	Gene Ontology	GO:0051537	1	5	0.0307741	Solyc03g007030	http://amigo.geneontology.org/amigo/term/GO:0051537
small ribosomal subunit rRNA binding	Gene Ontology Slim	GO:0070181	1	6	0.0358108	Solyc07g062870	http://amigo.geneontology.org/amigo/term/GO:0070181
thioredoxin peroxidase activity	Gene Ontology Slim	GO:0008379	1	6	0.0358108	Solyc10g082030	http://amigo.geneontology.org/amigo/term/GO:0008379
multicellular organism development	Gene Ontology Slim	GO:0007275	1	6	0.0358108	Solyc01g080900	http://amigo.geneontology.org/amigo/term/GO:0007275
thioredoxin peroxidase activity	Gene Ontology	GO:0008379	1	6	0.0358108	Solyc10g082030	http://amigo.geneontology.org/amigo/term/GO:0008379
multicellular organism development	Gene Ontology	GO:0007275	1	6	0.0358108	Solyc01g080900	http://amigo.geneontology.org/amigo/term/GO:0007275
small ribosomal subunit rRNA binding	Gene Ontology	GO:0070181	1	6	0.0358108	Solyc07g062870	http://amigo.geneontology.org/amigo/term/GO:0070181
auxin polar transport	Gene Ontology Slim	GO:0009926	1	7	0.0408215	Solyc05g008060	http://amigo.geneontology.org/amigo/term/GO:0009926
serine-type carboxypeptidase activity	Gene Ontology Slim	GO:0004185	1	7	0.0408215	Solyc02g078690	http://amigo.geneontology.org/amigo/term/GO:0004185
brassinosteroid biosynthetic process	Gene Ontology Slim	GO:0016132	1	7	0.0408215	Solyc01g080900	http://amigo.geneontology.org/amigo/term/GO:0016132
auxin polar transport	Gene Ontology	GO:0009926	1	7	0.0408215	Solyc05g008060	http://amigo.geneontology.org/amigo/term/GO:0009926
brassinosteroid biosynthetic process	Gene Ontology	GO:0016132	1	7	0.0408215	Solyc01g080900	http://amigo.geneontology.org/amigo/term/GO:0016132
serine-type carboxypeptidase activity	Gene Ontology	GO:0004185	1	7	0.0408215	Solyc02g078690	http://amigo.geneontology.org/amigo/term/GO:0004185
auxin homeostasis	Gene Ontology Slim	GO:0010252	1	8	0.0458064	Solyc05g008060	http://amigo.geneontology.org/amigo/term/GO:0010252
mitochondrial outer membrane	Gene Ontology Slim	GO:0005741	1	8	0.0458064	Solyc03g007030	http://amigo.geneontology.org/amigo/term/GO:0005741
brassinosteroid homeostasis	Gene Ontology Slim	GO:0010268	1	8	0.0458064	Solyc01g080900	http://amigo.geneontology.org/amigo/term/GO:0010268
auxin homeostasis	Gene Ontology	GO:0010252	1	8	0.0458064	Solyc05g008060	http://amigo.geneontology.org/amigo/term/GO:0010252
brassinosteroid homeostasis	Gene Ontology	GO:0010268	1	8	0.0458064	Solyc01g080900	http://amigo.geneontology.org/amigo/term/GO:0010268
mitochondrial outer membrane	Gene Ontology	GO:0005741	1	8	0.0458064	Solyc03g007030	http://amigo.geneontology.org/amigo/term/GO:0005741
chloroplast	Gene Ontology Slim	GO:0009507	3	151	0.0465379	Solyc02g087150|Solyc02g066920|Solyc01g079470	http://amigo.geneontology.org/amigo/term/GO:0009507
chloroplast	Gene Ontology	GO:0009507	3	151	0.0465379	Solyc02g087150|Solyc02g066920|Solyc01g079470	http://amigo.geneontology.org/amigo/term/GO:0009507
actin filament bundle assembly	Gene Ontology Slim	GO:0051017	1	10	0.055699	Solyc04g077780	http://amigo.geneontology.org/amigo/term/GO:0051017
hydrogen peroxide catabolic process	Gene Ontology Slim	GO:0042744	1	10	0.055699	Solyc10g082030	http://amigo.geneontology.org/amigo/term/GO:0042744
auxin efflux transmembrane transporter activity	Gene Ontology Slim	GO:0010329	1	10	0.055699	Solyc05g008060	http://amigo.geneontology.org/amigo/term/GO:0010329
actin filament bundle assembly	Gene Ontology	GO:0051017	1	10	0.055699	Solyc04g077780	http://amigo.geneontology.org/amigo/term/GO:0051017
auxin efflux transmembrane transporter activity	Gene Ontology	GO:0010329	1	10	0.055699	Solyc05g008060	http://amigo.geneontology.org/amigo/term/GO:0010329
hydrogen peroxide catabolic process	Gene Ontology	GO:0042744	1	10	0.055699	Solyc10g082030	http://amigo.geneontology.org/amigo/term/GO:0042744
small ribosomal subunit	Gene Ontology Slim	GO:0015935	1	11	0.0606071	Solyc07g062870	http://amigo.geneontology.org/amigo/term/GO:0015935
auxin efflux	Gene Ontology Slim	GO:0010315	1	11	0.0606071	Solyc05g008060	http://amigo.geneontology.org/amigo/term/GO:0010315
large ribosomal subunit	Gene Ontology Slim	GO:0015934	1	11	0.0606071	Solyc07g006000	http://amigo.geneontology.org/amigo/term/GO:0015934
auxin efflux	Gene Ontology	GO:0010315	1	11	0.0606071	Solyc05g008060	http://amigo.geneontology.org/amigo/term/GO:0010315
large ribosomal subunit	Gene Ontology	GO:0015934	1	11	0.0606071	Solyc07g006000	http://amigo.geneontology.org/amigo/term/GO:0015934
small ribosomal subunit	Gene Ontology	GO:0015935	1	11	0.0606071	Solyc07g062870	http://amigo.geneontology.org/amigo/term/GO:0015935
mitochondrial large ribosomal subunit	Gene Ontology Slim	GO:0005762	1	12	0.0654898	Solyc01g056780	http://amigo.geneontology.org/amigo/term/GO:0005762
mitochondrial large ribosomal subunit	Gene Ontology	GO:0005762	1	12	0.0654898	Solyc01g056780	http://amigo.geneontology.org/amigo/term/GO:0005762
actin cytoskeleton	Gene Ontology Slim	GO:0015629	1	13	0.0703472	Solyc04g077780	http://amigo.geneontology.org/amigo/term/GO:0015629
cell redox homeostasis	Gene Ontology Slim	GO:0045454	1	13	0.0703472	Solyc10g082030	http://amigo.geneontology.org/amigo/term/GO:0045454
actin cytoskeleton	Gene Ontology	GO:0015629	1	13	0.0703472	Solyc04g077780	http://amigo.geneontology.org/amigo/term/GO:0015629
cell redox homeostasis	Gene Ontology	GO:0045454	1	13	0.0703472	Solyc10g082030	http://amigo.geneontology.org/amigo/term/GO:0045454
response to abscisic acid	Gene Ontology Slim	GO:0009737	1	14	0.0751796	Solyc04g082200	http://amigo.geneontology.org/amigo/term/GO:0009737
response to abscisic acid	Gene Ontology	GO:0009737	1	14	0.0751796	Solyc04g082200	http://amigo.geneontology.org/amigo/term/GO:0009737
mitochondrial respiratory chain complex I	Gene Ontology Slim	GO:0005747	1	16	0.0847697	Solyc09g059220	http://amigo.geneontology.org/amigo/term/GO:0005747
mitochondrial respiratory chain complex I	Gene Ontology	GO:0005747	1	16	0.0847697	Solyc09g059220	http://amigo.geneontology.org/amigo/term/GO:0005747
cytosol	Gene Ontology Slim	GO:0005829	4	316	0.0861015	Solyc10g054870|Solyc05g050820|Solyc01g108910|Solyc06g007180	http://amigo.geneontology.org/amigo/term/GO:0005829
cytosol	Gene Ontology	GO:0005829	4	316	0.0861015	Solyc10g054870|Solyc05g050820|Solyc01g108910|Solyc06g007180	http://amigo.geneontology.org/amigo/term/GO:0005829
glycolytic process	Gene Ontology Slim	GO:0006096	1	17	0.0895276	Solyc10g054870	http://amigo.geneontology.org/amigo/term/GO:0006096
glycolytic process	Gene Ontology	GO:0006096	1	17	0.0895276	Solyc10g054870	http://amigo.geneontology.org/amigo/term/GO:0006096
quercetin 3-O-glucosyltransferase activity	Gene Ontology Slim	GO:0080043	1	19	0.0989699	Solyc04g074390	http://amigo.geneontology.org/amigo/term/GO:0080043
negative regulation of catalytic activity	Gene Ontology Slim	GO:0043086	1	19	0.0989699	Solyc03g083770	http://amigo.geneontology.org/amigo/term/GO:0043086
quercetin 7-O-glucosyltransferase activity	Gene Ontology Slim	GO:0080044	1	19	0.0989699	Solyc04g074390	http://amigo.geneontology.org/amigo/term/GO:0080044
enzyme inhibitor activity	Gene Ontology Slim	GO:0004857	1	19	0.0989699	Solyc03g083770	http://amigo.geneontology.org/amigo/term/GO:0004857
enzyme inhibitor activity	Gene Ontology	GO:0004857	1	19	0.0989699	Solyc03g083770	http://amigo.geneontology.org/amigo/term/GO:0004857
negative regulation of catalytic activity	Gene Ontology	GO:0043086	1	19	0.0989699	Solyc03g083770	http://amigo.geneontology.org/amigo/term/GO:0043086
quercetin 7-O-glucosyltransferase activity	Gene Ontology	GO:0080044	1	19	0.0989699	Solyc04g074390	http://amigo.geneontology.org/amigo/term/GO:0080044
quercetin 3-O-glucosyltransferase activity	Gene Ontology	GO:0080043	1	19	0.0989699	Solyc04g074390	http://amigo.geneontology.org/amigo/term/GO:0080043
sterol metabolic process	Gene Ontology Slim	GO:0016125	1	20	0.103654	Solyc01g080900	http://amigo.geneontology.org/amigo/term/GO:0016125
actin filament binding	Gene Ontology Slim	GO:0051015	1	20	0.103654	Solyc04g077780	http://amigo.geneontology.org/amigo/term/GO:0051015
sterol metabolic process	Gene Ontology	GO:0016125	1	20	0.103654	Solyc01g080900	http://amigo.geneontology.org/amigo/term/GO:0016125
actin filament binding	Gene Ontology	GO:0051015	1	20	0.103654	Solyc04g077780	http://amigo.geneontology.org/amigo/term/GO:0051015
vacuole	Gene Ontology Slim	GO:0005773	1	22	0.112951	Solyc02g078690	http://amigo.geneontology.org/amigo/term/GO:0005773
vacuole	Gene Ontology	GO:0005773	1	22	0.112951	Solyc02g078690	http://amigo.geneontology.org/amigo/term/GO:0005773
endoplasmic reticulum	Gene Ontology Slim	GO:0005783	2	113	0.120467	Solyc01g080900|Solyc05g008060	http://amigo.geneontology.org/amigo/term/GO:0005783
endoplasmic reticulum	Gene Ontology	GO:0005783	2	113	0.120467	Solyc01g080900|Solyc05g008060	http://amigo.geneontology.org/amigo/term/GO:0005783
S-adenosylmethionine-dependent methyltransferase activity	Gene Ontology Slim	GO:0008757	1	24	0.122152	Solyc04g063210	http://amigo.geneontology.org/amigo/term/GO:0008757
dioxygenase activity	Gene Ontology Slim	GO:0051213	1	24	0.122152	Solyc12g005940	http://amigo.geneontology.org/amigo/term/GO:0051213
S-adenosylmethionine-dependent methyltransferase activity	Gene Ontology	GO:0008757	1	24	0.122152	Solyc04g063210	http://amigo.geneontology.org/amigo/term/GO:0008757
dioxygenase activity	Gene Ontology	GO:0051213	1	24	0.122152	Solyc12g005940	http://amigo.geneontology.org/amigo/term/GO:0051213
monooxygenase activity	Gene Ontology Slim	GO:0004497	1	30	0.14919	Solyc01g080900	http://amigo.geneontology.org/amigo/term/GO:0004497
monooxygenase activity	Gene Ontology	GO:0004497	1	30	0.14919	Solyc01g080900	http://amigo.geneontology.org/amigo/term/GO:0004497
calcium ion binding	Gene Ontology Slim	GO:0005509	1	35	0.171088	Solyc10g081170	http://amigo.geneontology.org/amigo/term/GO:0005509
calcium ion binding	Gene Ontology	GO:0005509	1	35	0.171088	Solyc10g081170	http://amigo.geneontology.org/amigo/term/GO:0005509
chloroplast stroma	Gene Ontology Slim	GO:0009570	1	39	0.188202	Solyc02g066920	http://amigo.geneontology.org/amigo/term/GO:0009570
chloroplast stroma	Gene Ontology	GO:0009570	1	39	0.188202	Solyc02g066920	http://amigo.geneontology.org/amigo/term/GO:0009570
oxidation-reduction process	Gene Ontology Slim	GO:0055114	1	43	0.204966	Solyc01g080900	http://amigo.geneontology.org/amigo/term/GO:0055114
oxidation-reduction process	Gene Ontology	GO:0055114	1	43	0.204966	Solyc01g080900	http://amigo.geneontology.org/amigo/term/GO:0055114
chloroplast thylakoid membrane	Gene Ontology Slim	GO:0009535	1	58	0.264822	Solyc03g094000	http://amigo.geneontology.org/amigo/term/GO:0009535
chloroplast thylakoid membrane	Gene Ontology	GO:0009535	1	58	0.264822	Solyc03g094000	http://amigo.geneontology.org/amigo/term/GO:0009535
oxidoreductase activity	Gene Ontology Slim	GO:0016491	1	95	0.394008	Solyc01g080900	http://amigo.geneontology.org/amigo/term/GO:0016491
oxidoreductase activity	Gene Ontology	GO:0016491	1	95	0.394008	Solyc01g080900	http://amigo.geneontology.org/amigo/term/GO:0016491
structural constituent of ribosome	Gene Ontology Slim	GO:0003735	1	108	0.43382	Solyc07g006000	http://amigo.geneontology.org/amigo/term/GO:0003735
structural constituent of ribosome	Gene Ontology	GO:0003735	1	108	0.43382	Solyc07g006000	http://amigo.geneontology.org/amigo/term/GO:0003735
plasma membrane	Gene Ontology Slim	GO:0005886	2	316	0.493418	Solyc04g077780|Solyc05g008060	http://amigo.geneontology.org/amigo/term/GO:0005886
plasma membrane	Gene Ontology	GO:0005886	2	316	0.493418	Solyc04g077780|Solyc05g008060	http://amigo.geneontology.org/amigo/term/GO:0005886
nucleus	Gene Ontology Slim	GO:0005634	2	853	0.939018	Solyc06g008030|Solyc01g108910	http://amigo.geneontology.org/amigo/term/GO:0005634
nucleus	Gene Ontology	GO:0005634	2	853	0.939018	Solyc06g008030|Solyc01g108910	http://amigo.geneontology.org/amigo/term/GO:0005634
cytoplasm	Gene Ontology Slim	GO:0005737	1	622	0.962377	Solyc10g082030	http://amigo.geneontology.org/amigo/term/GO:0005737
cytoplasm	Gene Ontology	GO:0005737	1	622	0.962377	Solyc10g082030	http://amigo.geneontology.org/amigo/term/GO:0005737
--------------------

## Sheet: KEGG pathways up in clausa
##Databases: Gene Ontology Slim, KEGG PATHWAY, Gene Ontology
##Statistical test method: hypergeometric test / Fisher's exact test
#Term	Database	ID	Input number	Background number	P-Value	Input	Hyperlink
Plant hormone signal transduction	KEGG PATHWAY	sly04075	11	300	0.000191642	Solyc05g051300|Solyc08g076930|Solyc05g050280|Solyc03g093080|Solyc01g091030|Solyc03g093110|Solyc09g065850|Solyc03g093120|Solyc03g093130|Solyc12g009220|Solyc01g006650	http://www.genome.jp/kegg-bin/show_pathway?sly04075/sly:544165%09red/sly:543540%09red/sly:101249950%09red/sly:101247368%09red/sly:101251682%09red/sly:101258926%09red/sly:543914%09red/sly:101258345%09red/sly:100134911%09red/sly:101258632%09red/sly:101265384%09red
Phenylalanine metabolism	KEGG PATHWAY	sly00360	5	59	0.000343272	Solyc08g068610|Solyc09g007910|Solyc08g066260|Solyc03g071870|Solyc08g068600	http://www.genome.jp/kegg-bin/show_pathway?sly00360/sly:778255%09red/sly:101264847%09red/sly:112941051%09red/sly:101248320%09red/sly:101244220%09red
Plant-pathogen interaction	KEGG PATHWAY	sly04626	8	189	0.000582484	Solyc09g014990|Solyc02g094000|Solyc10g074740|Solyc06g066370|Solyc04g018110|Solyc02g088090|Solyc05g050380|Solyc03g117980	http://www.genome.jp/kegg-bin/show_pathway?sly04626/sly:543603%09red/sly:101268787%09red/sly:101250219%09red/sly:101055516%09red/sly:101256817%09red/sly:101255501%09red/sly:101245711%09red/sly:101251639%09red
Cutin, suberine and wax biosynthesis	KEGG PATHWAY	sly00073	3	33	0.00466552	Solyc06g074410|Solyc07g006890|Solyc06g074390	http://www.genome.jp/kegg-bin/show_pathway?sly00073/sly:101246836%09red/sly:101249557%09red/sly:101250126%09red
MAPK signaling pathway - plant	KEGG PATHWAY	sly04016	6	185	0.00961457	Solyc08g076930|Solyc09g014990|Solyc06g066370|Solyc02g088090|Solyc03g117980|Solyc01g006650	http://www.genome.jp/kegg-bin/show_pathway?sly04016/sly:543603%09red/sly:544165%09red/sly:101268787%09red/sly:101249950%09red/sly:101255501%09red/sly:101251639%09red
Arginine and proline metabolism	KEGG PATHWAY	sly00330	3	66	0.0273177	Solyc02g089620|Solyc05g018880|Solyc10g054440	http://www.genome.jp/kegg-bin/show_pathway?sly00330/sly:778202%09red/sly:101249640%09red/sly:543807%09red
Metabolic pathways	KEGG PATHWAY	sly01100	31	2483	0.0729666	Solyc05g021500|Solyc05g018880|Solyc01g073690|Solyc03g071870|Solyc01g081250|Solyc12g010540|Solyc10g083290|Solyc08g068600|Solyc02g084980|Solyc07g007590|Solyc02g089620|Solyc07g061940|Solyc12g098850|Solyc07g006220|Solyc03g122000|Solyc06g006080|Solyc09g007910|Solyc08g066260|Solyc04g079730|Solyc03g058910|Solyc10g054440|Solyc05g024160|Solyc03g122340|Solyc11g071480|Solyc08g068610|Solyc04g050860|Solyc09g0…	http://www.genome.jp/kegg-bin/show_pathway?sly01100/sly:101254112%09red/sly:112941051%09red/sly:778255%09red/sly:101264726%09red/sly:101244220%09red/sly:543807%09red/sly:606711%09red/sly:101264847%09red/sly:101258000%09red/sly:101251855%09red/sly:101246756%09red/sly:101249640%09red/sly:101251763%09red/sly:101253756%09red/sly:543583%09red/sly:101248320%09red/sly:112940012%09red/sly:544226%09red/sl…
alpha-Linolenic acid metabolism	KEGG PATHWAY	sly00592	2	53	0.0945602	Solyc04g079730|Solyc03g122340	http://www.genome.jp/kegg-bin/show_pathway?sly00592/sly:544009%09red/sly:606711%09red
C5-Branched dibasic acid metabolism	KEGG PATHWAY	sly00660	1	10	0.0986953	Solyc07g061940	http://www.genome.jp/kegg-bin/show_pathway?sly00660/sly:101254112%09red
Galactose metabolism	KEGG PATHWAY	sly00052	2	57	0.106379	Solyc02g084980|Solyc10g083290	http://www.genome.jp/kegg-bin/show_pathway?sly00052/sly:100316891%09red/sly:543502%09red
Endocytosis	KEGG PATHWAY	sly04144	4	188	0.10795	Solyc07g032230|Solyc11g066060|Solyc11g066100|Solyc06g076020	http://www.genome.jp/kegg-bin/show_pathway?sly04144/sly:101265657%09red/sly:100736433%09red/sly:101255164%09red/sly:101254866%09red
beta-Alanine metabolism	KEGG PATHWAY	sly00410	2	63	0.124786	Solyc05g018410|Solyc05g018880	http://www.genome.jp/kegg-bin/show_pathway?sly00410/sly:101249640%09red/sly:101267525%09red
Selenocompound metabolism	KEGG PATHWAY	sly00450	1	17	0.156384	Solyc05g021500	http://www.genome.jp/kegg-bin/show_pathway?sly00450/sly:101265082%09red
Inositol phosphate metabolism	KEGG PATHWAY	sly00562	2	75	0.163538	Solyc04g050820|Solyc04g050860	http://www.genome.jp/kegg-bin/show_pathway?sly00562/sly:101257655%09red/sly:544226%09red
Protein processing in endoplasmic reticulum	KEGG PATHWAY	sly04141	4	226	0.171834	Solyc10g011740|Solyc11g066100|Solyc06g076020|Solyc11g066060	http://www.genome.jp/kegg-bin/show_pathway?sly04141/sly:101260872%09red/sly:101255164%09red/sly:101254866%09red/sly:100736433%09red
Linoleic acid metabolism	KEGG PATHWAY	sly00591	1	19	0.17218	Solyc03g122340	http://www.genome.jp/kegg-bin/show_pathway?sly00591/sly:544009%09red
Phagosome	KEGG PATHWAY	sly04145	2	90	0.214363	Solyc04g056500|Solyc01g073690	http://www.genome.jp/kegg-bin/show_pathway?sly04145/sly:101252240%09red/sly:101246756%09red
Thiamine metabolism	KEGG PATHWAY	sly00730	1	25	0.217822	Solyc06g006080	http://www.genome.jp/kegg-bin/show_pathway?sly00730/sly:101264726%09red
Peroxisome	KEGG PATHWAY	sly04146	2	93	0.224716	Solyc06g074410|Solyc06g074390	http://www.genome.jp/kegg-bin/show_pathway?sly04146/sly:101249557%09red/sly:101250126%09red
Valine, leucine and isoleucine biosynthesis	KEGG PATHWAY	sly00290	1	27	0.232471	Solyc07g061940	http://www.genome.jp/kegg-bin/show_pathway?sly00290/sly:101254112%09red
Sesquiterpenoid and triterpenoid biosynthesis	KEGG PATHWAY	sly00909	1	27	0.232471	Solyc00g085070	http://www.genome.jp/kegg-bin/show_pathway?sly00909/sly:112940012%09red
Butanoate metabolism	KEGG PATHWAY	sly00650	1	30	0.253935	Solyc07g061940	http://www.genome.jp/kegg-bin/show_pathway?sly00650/sly:101254112%09red
Spliceosome	KEGG PATHWAY	sly03040	3	188	0.267722	Solyc11g066060|Solyc11g066100|Solyc06g076020	http://www.genome.jp/kegg-bin/show_pathway?sly03040/sly:100736433%09red/sly:101255164%09red/sly:101254866%09red
Pantothenate and CoA biosynthesis	KEGG PATHWAY	sly00770	1	34	0.281625	Solyc07g061940	http://www.genome.jp/kegg-bin/show_pathway?sly00770/sly:101254112%09red
Glutathione metabolism	KEGG PATHWAY	sly00480	2	117	0.308079	Solyc01g081250|Solyc09g011490	http://www.genome.jp/kegg-bin/show_pathway?sly00480/sly:101268500%09red/sly:101258000%09red
Steroid biosynthesis	KEGG PATHWAY	sly00100	1	38	0.308291	Solyc00g085070	http://www.genome.jp/kegg-bin/show_pathway?sly00100/sly:112940012%09red
Base excision repair	KEGG PATHWAY	sly03410	1	42	0.333971	Solyc04g016530	http://www.genome.jp/kegg-bin/show_pathway?sly03410/sly:101255875%09red
Stilbenoid, diarylheptanoid and gingerol biosynthesis	KEGG PATHWAY	sly00945	1	43	0.340241	Solyc11g071480	http://www.genome.jp/kegg-bin/show_pathway?sly00945/sly:101253859%09red
Phenylpropanoid biosynthesis	KEGG PATHWAY	sly00940	3	222	0.354699	Solyc03g071870|Solyc11g071480|Solyc09g007910	http://www.genome.jp/kegg-bin/show_pathway?sly00940/sly:101253859%09red/sly:112941051%09red/sly:101244220%09red
Amino sugar and nucleotide sugar metabolism	KEGG PATHWAY	sly00520	2	134	0.366217	Solyc07g006220|Solyc12g010540	http://www.genome.jp/kegg-bin/show_pathway?sly00520/sly:101257677%09red/sly:101251855%09red
Phenylalanine, tyrosine and tryptophan biosynthesis	KEGG PATHWAY	sly00400	1	50	0.382515	Solyc07g007590	http://www.genome.jp/kegg-bin/show_pathway?sly00400/sly:101259263%09red
Propanoate metabolism	KEGG PATHWAY	sly00640	1	50	0.382515	Solyc05g018410	http://www.genome.jp/kegg-bin/show_pathway?sly00640/sly:101267525%09red
Biosynthesis of amino acids	KEGG PATHWAY	sly01230	3	238	0.395408	Solyc05g021500|Solyc07g061940|Solyc07g007590	http://www.genome.jp/kegg-bin/show_pathway?sly01230/sly:101265082%09red/sly:101254112%09red/sly:101259263%09red
Starch and sucrose metabolism	KEGG PATHWAY	sly00500	2	147	0.409394	Solyc10g083290|Solyc05g025730	http://www.genome.jp/kegg-bin/show_pathway?sly00500/sly:543583%09red/sly:543502%09red
Flavonoid biosynthesis	KEGG PATHWAY	sly00941	1	56	0.416595	Solyc11g071480	http://www.genome.jp/kegg-bin/show_pathway?sly00941/sly:101253859%09red
Citrate cycle (TCA cycle)	KEGG PATHWAY	sly00020	1	58	0.427533	Solyc05g024160	http://www.genome.jp/kegg-bin/show_pathway?sly00020/sly:101254693%09red
Nucleotide excision repair	KEGG PATHWAY	sly03420	1	60	0.438267	Solyc10g006700	http://www.genome.jp/kegg-bin/show_pathway?sly03420/sly:101248520%09red
2-Oxocarboxylic acid metabolism	KEGG PATHWAY	sly01210	1	65	0.464232	Solyc07g061940	http://www.genome.jp/kegg-bin/show_pathway?sly01210/sly:101254112%09red
Valine, leucine and isoleucine degradation	KEGG PATHWAY	sly00280	1	66	0.46928	Solyc05g018410	http://www.genome.jp/kegg-bin/show_pathway?sly00280/sly:101267525%09red
Phosphatidylinositol signaling system	KEGG PATHWAY	sly04070	1	74	0.507993	Solyc02g088090	http://www.genome.jp/kegg-bin/show_pathway?sly04070/sly:101251639%09red
Photosynthesis	KEGG PATHWAY	sly00195	1	84	0.55245	Solyc03g122000	http://www.genome.jp/kegg-bin/show_pathway?sly00195/sly:3950401%09red
Glycerolipid metabolism	KEGG PATHWAY	sly00561	1	86	0.560849	Solyc12g098850	http://www.genome.jp/kegg-bin/show_pathway?sly00561/sly:101251763%09red
Pyruvate metabolism	KEGG PATHWAY	sly00620	1	97	0.604313	Solyc05g024160	http://www.genome.jp/kegg-bin/show_pathway?sly00620/sly:101254693%09red
Biosynthesis of secondary metabolites	KEGG PATHWAY	sly01110	11	1252	0.644629	Solyc05g021500|Solyc03g071870|Solyc07g007590|Solyc04g079730|Solyc02g089620|Solyc07g061940|Solyc00g085070|Solyc05g024160|Solyc09g007910|Solyc03g122340|Solyc11g071480	http://www.genome.jp/kegg-bin/show_pathway?sly01110/sly:101254693%09red/sly:101253859%09red/sly:101254112%09red/sly:112941051%09red/sly:544009%09red/sly:101265082%09red/sly:101244220%09red/sly:778202%09red/sly:606711%09red/sly:101259263%09red/sly:112940012%09red
Cysteine and methionine metabolism	KEGG PATHWAY	sly00270	1	117	0.672649	Solyc05g021500	http://www.genome.jp/kegg-bin/show_pathway?sly00270/sly:101265082%09red
RNA degradation	KEGG PATHWAY	sly03018	1	119	0.678799	Solyc06g074030	http://www.genome.jp/kegg-bin/show_pathway?sly03018/sly:101258270%09red
Glycolysis / Gluconeogenesis	KEGG PATHWAY	sly00010	1	135	0.724031	Solyc05g024160	http://www.genome.jp/kegg-bin/show_pathway?sly00010/sly:101254693%09red
Pentose and glucuronate interconversions	KEGG PATHWAY	sly00040	1	137	0.729219	Solyc03g058910	http://www.genome.jp/kegg-bin/show_pathway?sly00040/sly:101253756%09red
Carbon metabolism	KEGG PATHWAY	sly01200	2	283	0.750474	Solyc05g018410|Solyc05g024160	http://www.genome.jp/kegg-bin/show_pathway?sly01200/sly:101254693%09red/sly:101267525%09red
Ubiquitin mediated proteolysis	KEGG PATHWAY	sly04120	1	146	0.751387	Solyc10g011740	http://www.genome.jp/kegg-bin/show_pathway?sly04120/sly:101260872%09red
Oxidative phosphorylation	KEGG PATHWAY	sly00190	1	155	0.771747	Solyc01g073690	http://www.genome.jp/kegg-bin/show_pathway?sly00190/sly:101246756%09red
--------------------
#Term	Database	ID	Input number	Background number	P-Value	Input	Hyperlink
--------------------
#Term	Database	ID	Input number	Background number	P-Value	Input	Hyperlink
sequence-specific DNA binding	Gene Ontology Slim	GO:0043565	9	132	7.98897e-06	Solyc08g076930|Solyc06g053220|Solyc01g057910|Solyc01g079480|Solyc03g119250|Solyc01g100200|Solyc04g064550|Solyc05g050220|Solyc08g008280	http://amigo.geneontology.org/amigo/term/GO:0043565
sequence-specific DNA binding	Gene Ontology	GO:0043565	9	132	7.98897e-06	Solyc08g076930|Solyc06g053220|Solyc01g057910|Solyc01g079480|Solyc03g119250|Solyc01g100200|Solyc04g064550|Solyc05g050220|Solyc08g008280	http://amigo.geneontology.org/amigo/term/GO:0043565
DNA-binding transcription factor activity	Gene Ontology Slim	GO:0003700	9	159	3.23784e-05	Solyc08g076930|Solyc08g008280|Solyc01g079480|Solyc08g080540|Solyc03g119250|Solyc01g100200|Solyc04g064550|Solyc02g090820|Solyc01g006650	http://amigo.geneontology.org/amigo/term/GO:0003700
DNA-binding transcription factor activity	Gene Ontology	GO:0003700	9	159	3.23784e-05	Solyc08g076930|Solyc08g008280|Solyc01g079480|Solyc08g080540|Solyc03g119250|Solyc01g100200|Solyc04g064550|Solyc02g090820|Solyc01g006650	http://amigo.geneontology.org/amigo/term/GO:0003700
nucleus	Gene Ontology Slim	GO:0005634	21	853	9.1062e-05	Solyc08g076930|Solyc12g009220|Solyc08g008280|Solyc01g057910|Solyc03g082860|Solyc04g016530|Solyc06g076040|Solyc01g079480|Solyc06g074480|Solyc08g080540|Solyc05g050220|Solyc03g119250|Solyc04g015360|Solyc01g100200|Solyc04g064550|Solyc03g118320|Solyc04g079360|Solyc04g014870|Solyc09g083100|Solyc02g090820|Solyc06g053220	http://amigo.geneontology.org/amigo/term/GO:0005634
nucleus	Gene Ontology	GO:0005634	21	853	9.1062e-05	Solyc08g076930|Solyc12g009220|Solyc08g008280|Solyc01g057910|Solyc03g082860|Solyc04g016530|Solyc06g076040|Solyc01g079480|Solyc06g074480|Solyc08g080540|Solyc05g050220|Solyc03g119250|Solyc04g015360|Solyc01g100200|Solyc04g064550|Solyc03g118320|Solyc04g079360|Solyc04g014870|Solyc09g083100|Solyc02g090820|Solyc06g053220	http://amigo.geneontology.org/amigo/term/GO:0005634
calcium ion binding	Gene Ontology Slim	GO:0005509	4	35	0.000485143	Solyc02g088090|Solyc02g094000|Solyc07g007950|Solyc10g074740	http://amigo.geneontology.org/amigo/term/GO:0005509
calcium ion binding	Gene Ontology	GO:0005509	4	35	0.000485143	Solyc02g088090|Solyc02g094000|Solyc07g007950|Solyc10g074740	http://amigo.geneontology.org/amigo/term/GO:0005509
regulation of transcription, DNA-templated	Gene Ontology Slim	GO:0006355	6	107	0.000712911	Solyc08g076930|Solyc01g057910|Solyc01g100200|Solyc04g064550|Solyc05g050220|Solyc04g079360	http://amigo.geneontology.org/amigo/term/GO:0006355
regulation of transcription, DNA-templated	Gene Ontology	GO:0006355	6	107	0.000712911	Solyc08g076930|Solyc01g057910|Solyc01g100200|Solyc04g064550|Solyc05g050220|Solyc04g079360	http://amigo.geneontology.org/amigo/term/GO:0006355
response to water deprivation	Gene Ontology Slim	GO:0009414	3	31	0.00396448	Solyc06g068460|Solyc03g095770|Solyc01g095630	http://amigo.geneontology.org/amigo/term/GO:0009414
response to water deprivation	Gene Ontology	GO:0009414	3	31	0.00396448	Solyc06g068460|Solyc03g095770|Solyc01g095630	http://amigo.geneontology.org/amigo/term/GO:0009414
RNA polymerase II cis-regulatory region sequence-specific DNA binding	Gene Ontology Slim	GO:0000978	3	40	0.00768464	Solyc04g079360|Solyc08g080540|Solyc02g090820	http://amigo.geneontology.org/amigo/term/GO:0000978
RNA polymerase II cis-regulatory region sequence-specific DNA binding	Gene Ontology	GO:0000978	3	40	0.00768464	Solyc04g079360|Solyc08g080540|Solyc02g090820	http://amigo.geneontology.org/amigo/term/GO:0000978
response to auxin	Gene Ontology Slim	GO:0009733	2	17	0.0135501	Solyc10g006130|Solyc02g087960	http://amigo.geneontology.org/amigo/term/GO:0009733
response to auxin	Gene Ontology	GO:0009733	2	17	0.0135501	Solyc10g006130|Solyc02g087960	http://amigo.geneontology.org/amigo/term/GO:0009733
S-adenosylmethionine-dependent methyltransferase activity	Gene Ontology Slim	GO:0008757	2	24	0.0246688	Solyc04g056500|Solyc12g041960	http://amigo.geneontology.org/amigo/term/GO:0008757
S-adenosylmethionine-dependent methyltransferase activity	Gene Ontology	GO:0008757	2	24	0.0246688	Solyc04g056500|Solyc12g041960	http://amigo.geneontology.org/amigo/term/GO:0008757
transcription regulatory region sequence-specific DNA binding	Gene Ontology Slim	GO:0000976	3	82	0.0462207	Solyc08g076930|Solyc01g079480|Solyc08g008280	http://amigo.geneontology.org/amigo/term/GO:0000976
transcription regulatory region sequence-specific DNA binding	Gene Ontology	GO:0000976	3	82	0.0462207	Solyc08g076930|Solyc01g079480|Solyc08g008280	http://amigo.geneontology.org/amigo/term/GO:0000976
protein kinase activity	Gene Ontology Slim	GO:0004672	2	38	0.0543633	Solyc02g076780|Solyc08g006320	http://amigo.geneontology.org/amigo/term/GO:0004672
protein kinase activity	Gene Ontology	GO:0004672	2	38	0.0543633	Solyc02g076780|Solyc08g006320	http://amigo.geneontology.org/amigo/term/GO:0004672
lipid oxidation	Gene Ontology Slim	GO:0034440	1	5	0.0550983	Solyc03g122340	http://amigo.geneontology.org/amigo/term/GO:0034440
regulation of ethylene-activated signaling pathway	Gene Ontology Slim	GO:0010104	1	5	0.0550983	Solyc10g006130	http://amigo.geneontology.org/amigo/term/GO:0010104
oxidoreductase activity, acting on single donors with incorporation of molecular oxygen, incorporation of two atoms of oxygen	Gene Ontology Slim	GO:0016702	1	5	0.0550983	Solyc03g122340	http://amigo.geneontology.org/amigo/term/GO:0016702
lipid oxidation	Gene Ontology	GO:0034440	1	5	0.0550983	Solyc03g122340	http://amigo.geneontology.org/amigo/term/GO:0034440
oxidoreductase activity, acting on single donors with incorporation of molecular oxygen, incorporation of two atoms of oxygen	Gene Ontology	GO:0016702	1	5	0.0550983	Solyc03g122340	http://amigo.geneontology.org/amigo/term/GO:0016702
regulation of ethylene-activated signaling pathway	Gene Ontology	GO:0010104	1	5	0.0550983	Solyc10g006130	http://amigo.geneontology.org/amigo/term/GO:0010104
positive regulation of transcription, DNA-templated	Gene Ontology Slim	GO:0045893	2	40	0.0592865	Solyc01g079480|Solyc06g053220	http://amigo.geneontology.org/amigo/term/GO:0045893
positive regulation of transcription, DNA-templated	Gene Ontology	GO:0045893	2	40	0.0592865	Solyc01g079480|Solyc06g053220	http://amigo.geneontology.org/amigo/term/GO:0045893
FAD binding	Gene Ontology Slim	GO:0071949	1	6	0.0639826	Solyc02g089620	http://amigo.geneontology.org/amigo/term/GO:0071949
cellular response to unfolded protein	Gene Ontology Slim	GO:0034620	1	6	0.0639826	Solyc06g076020	http://amigo.geneontology.org/amigo/term/GO:0034620
-	Gene Ontology Slim	GO:0006955	1	6	0.0639826	Solyc02g071780	http://amigo.geneontology.org/amigo/term/GO:0006955
plant-type hypersensitive response	Gene Ontology Slim	GO:0009626	1	6	0.0639826	Solyc02g071780	http://amigo.geneontology.org/amigo/term/GO:0009626
histone acetyltransferase complex	Gene Ontology Slim	GO:0000123	1	6	0.0639826	Solyc03g082860	http://amigo.geneontology.org/amigo/term/GO:0000123
production of siRNA involved in RNA interference	Gene Ontology Slim	GO:0030422	1	6	0.0639826	Solyc04g014870	http://amigo.geneontology.org/amigo/term/GO:0030422
polyamine oxidase activity	Gene Ontology Slim	GO:0046592	1	6	0.0639826	Solyc05g018880	http://amigo.geneontology.org/amigo/term/GO:0046592
production of siRNA involved in RNA interference	Gene Ontology	GO:0030422	1	6	0.0639826	Solyc04g014870	http://amigo.geneontology.org/amigo/term/GO:0030422
FAD binding	Gene Ontology	GO:0071949	1	6	0.0639826	Solyc02g089620	http://amigo.geneontology.org/amigo/term/GO:0071949
-	Gene Ontology	GO:0006955	1	6	0.0639826	Solyc02g071780	http://amigo.geneontology.org/amigo/term/GO:0006955
plant-type hypersensitive response	Gene Ontology	GO:0009626	1	6	0.0639826	Solyc02g071780	http://amigo.geneontology.org/amigo/term/GO:0009626
cellular response to unfolded protein	Gene Ontology	GO:0034620	1	6	0.0639826	Solyc06g076020	http://amigo.geneontology.org/amigo/term/GO:0034620
polyamine oxidase activity	Gene Ontology	GO:0046592	1	6	0.0639826	Solyc05g018880	http://amigo.geneontology.org/amigo/term/GO:0046592
histone acetyltransferase complex	Gene Ontology	GO:0000123	1	6	0.0639826	Solyc03g082860	http://amigo.geneontology.org/amigo/term/GO:0000123
oxidoreductase activity	Gene Ontology Slim	GO:0016491	3	95	0.0652337	Solyc04g054690|Solyc05g018880|Solyc02g090360	http://amigo.geneontology.org/amigo/term/GO:0016491
oxidoreductase activity	Gene Ontology	GO:0016491	3	95	0.0652337	Solyc04g054690|Solyc05g018880|Solyc02g090360	http://amigo.geneontology.org/amigo/term/GO:0016491
O-methyltransferase activity	Gene Ontology Slim	GO:0008171	1	7	0.0727837	Solyc12g041960	http://amigo.geneontology.org/amigo/term/GO:0008171
response to wounding	Gene Ontology Slim	GO:0009611	1	7	0.0727837	Solyc12g009220	http://amigo.geneontology.org/amigo/term/GO:0009611
aromatic compound biosynthetic process	Gene Ontology Slim	GO:0019438	1	7	0.0727837	Solyc12g041960	http://amigo.geneontology.org/amigo/term/GO:0019438
regulation of defense response	Gene Ontology Slim	GO:0031347	1	7	0.0727837	Solyc12g009220	http://amigo.geneontology.org/amigo/term/GO:0031347
cation transmembrane transporter activity	Gene Ontology Slim	GO:0008324	1	7	0.0727837	Solyc01g098800	http://amigo.geneontology.org/amigo/term/GO:0008324
-	Gene Ontology Slim	GO:0008152	1	7	0.0727837	Solyc12g041960	http://amigo.geneontology.org/amigo/term/GO:0008152
phospholipase activity	Gene Ontology Slim	GO:0004620	1	7	0.0727837	Solyc06g060870	http://amigo.geneontology.org/amigo/term/GO:0004620
misfolded protein binding	Gene Ontology Slim	GO:0051787	1	7	0.0727837	Solyc06g076020	http://amigo.geneontology.org/amigo/term/GO:0051787
protein folding chaperone	Gene Ontology Slim	GO:0044183	1	7	0.0727837	Solyc06g076020	http://amigo.geneontology.org/amigo/term/GO:0044183
O-methyltransferase activity	Gene Ontology	GO:0008171	1	7	0.0727837	Solyc12g041960	http://amigo.geneontology.org/amigo/term/GO:0008171
regulation of defense response	Gene Ontology	GO:0031347	1	7	0.0727837	Solyc12g009220	http://amigo.geneontology.org/amigo/term/GO:0031347
cation transmembrane transporter activity	Gene Ontology	GO:0008324	1	7	0.0727837	Solyc01g098800	http://amigo.geneontology.org/amigo/term/GO:0008324
aromatic compound biosynthetic process	Gene Ontology	GO:0019438	1	7	0.0727837	Solyc12g041960	http://amigo.geneontology.org/amigo/term/GO:0019438
protein folding chaperone	Gene Ontology	GO:0044183	1	7	0.0727837	Solyc06g076020	http://amigo.geneontology.org/amigo/term/GO:0044183
misfolded protein binding	Gene Ontology	GO:0051787	1	7	0.0727837	Solyc06g076020	http://amigo.geneontology.org/amigo/term/GO:0051787
response to wounding	Gene Ontology	GO:0009611	1	7	0.0727837	Solyc12g009220	http://amigo.geneontology.org/amigo/term/GO:0009611
-	Gene Ontology	GO:0008152	1	7	0.0727837	Solyc12g041960	http://amigo.geneontology.org/amigo/term/GO:0008152
phospholipase activity	Gene Ontology	GO:0004620	1	7	0.0727837	Solyc06g060870	http://amigo.geneontology.org/amigo/term/GO:0004620
histone acetyltransferase activity	Gene Ontology Slim	GO:0004402	1	8	0.0815023	Solyc03g082860	http://amigo.geneontology.org/amigo/term/GO:0004402
heat shock protein binding	Gene Ontology Slim	GO:0031072	1	8	0.0815023	Solyc06g076020	http://amigo.geneontology.org/amigo/term/GO:0031072
-	Gene Ontology Slim	GO:0006986	1	8	0.0815023	Solyc06g076020	http://amigo.geneontology.org/amigo/term/GO:0006986
cell differentiation	Gene Ontology Slim	GO:0030154	1	8	0.0815023	Solyc04g015360	http://amigo.geneontology.org/amigo/term/GO:0030154
protein refolding	Gene Ontology Slim	GO:0042026	1	8	0.0815023	Solyc06g076020	http://amigo.geneontology.org/amigo/term/GO:0042026
histone acetyltransferase activity	Gene Ontology	GO:0004402	1	8	0.0815023	Solyc03g082860	http://amigo.geneontology.org/amigo/term/GO:0004402
-	Gene Ontology	GO:0006986	1	8	0.0815023	Solyc06g076020	http://amigo.geneontology.org/amigo/term/GO:0006986
heat shock protein binding	Gene Ontology	GO:0031072	1	8	0.0815023	Solyc06g076020	http://amigo.geneontology.org/amigo/term/GO:0031072
cell differentiation	Gene Ontology	GO:0030154	1	8	0.0815023	Solyc04g015360	http://amigo.geneontology.org/amigo/term/GO:0030154
protein refolding	Gene Ontology	GO:0042026	1	8	0.0815023	Solyc06g076020	http://amigo.geneontology.org/amigo/term/GO:0042026
chloroplast inner membrane	Gene Ontology Slim	GO:0009706	1	9	0.0901393	Solyc04g016440	http://amigo.geneontology.org/amigo/term/GO:0009706
calcium-mediated signaling	Gene Ontology Slim	GO:0019722	1	9	0.0901393	Solyc02g094000	http://amigo.geneontology.org/amigo/term/GO:0019722
chloroplast inner membrane	Gene Ontology	GO:0009706	1	9	0.0901393	Solyc04g016440	http://amigo.geneontology.org/amigo/term/GO:0009706
calcium-mediated signaling	Gene Ontology	GO:0019722	1	9	0.0901393	Solyc02g094000	http://amigo.geneontology.org/amigo/term/GO:0019722
protein phosphorylation	Gene Ontology Slim	GO:0006468	2	52	0.0916688	Solyc06g074480|Solyc09g083100	http://amigo.geneontology.org/amigo/term/GO:0006468
protein phosphorylation	Gene Ontology	GO:0006468	2	52	0.0916688	Solyc06g074480|Solyc09g083100	http://amigo.geneontology.org/amigo/term/GO:0006468
DNA-dependent DNA replication	Gene Ontology Slim	GO:0006261	1	10	0.0986953	Solyc03g118320	http://amigo.geneontology.org/amigo/term/GO:0006261
regulation of jasmonic acid mediated signaling pathway	Gene Ontology Slim	GO:2000022	1	10	0.0986953	Solyc12g009220	http://amigo.geneontology.org/amigo/term/GO:2000022
DNA-dependent DNA replication	Gene Ontology	GO:0006261	1	10	0.0986953	Solyc03g118320	http://amigo.geneontology.org/amigo/term/GO:0006261
regulation of jasmonic acid mediated signaling pathway	Gene Ontology	GO:2000022	1	10	0.0986953	Solyc12g009220	http://amigo.geneontology.org/amigo/term/GO:2000022
protein phosphatase regulator activity	Gene Ontology Slim	GO:0019888	1	11	0.107171	Solyc08g014570	http://amigo.geneontology.org/amigo/term/GO:0019888
enzyme regulator activity	Gene Ontology Slim	GO:0030234	1	11	0.107171	Solyc02g094000	http://amigo.geneontology.org/amigo/term/GO:0030234
enzyme regulator activity	Gene Ontology	GO:0030234	1	11	0.107171	Solyc02g094000	http://amigo.geneontology.org/amigo/term/GO:0030234
protein phosphatase regulator activity	Gene Ontology	GO:0019888	1	11	0.107171	Solyc08g014570	http://amigo.geneontology.org/amigo/term/GO:0019888
methylation	Gene Ontology Slim	GO:0032259	1	12	0.115568	Solyc12g041960	http://amigo.geneontology.org/amigo/term/GO:0032259
methylation	Gene Ontology	GO:0032259	1	12	0.115568	Solyc12g041960	http://amigo.geneontology.org/amigo/term/GO:0032259
regulation of transcription by RNA polymerase II	Gene Ontology Slim	GO:0006357	2	61	0.118567	Solyc08g080540|Solyc02g090820	http://amigo.geneontology.org/amigo/term/GO:0006357
regulation of transcription by RNA polymerase II	Gene Ontology	GO:0006357	2	61	0.118567	Solyc08g080540|Solyc02g090820	http://amigo.geneontology.org/amigo/term/GO:0006357
negative regulation of transcription, DNA-templated	Gene Ontology Slim	GO:0045892	1	13	0.123885	Solyc03g082860	http://amigo.geneontology.org/amigo/term/GO:0045892
transporter activity	Gene Ontology Slim	GO:0005215	1	13	0.123885	Solyc01g073660	http://amigo.geneontology.org/amigo/term/GO:0005215
negative regulation of transcription, DNA-templated	Gene Ontology	GO:0045892	1	13	0.123885	Solyc03g082860	http://amigo.geneontology.org/amigo/term/GO:0045892
transporter activity	Gene Ontology	GO:0005215	1	13	0.123885	Solyc01g073660	http://amigo.geneontology.org/amigo/term/GO:0005215
microtubule cytoskeleton organization	Gene Ontology Slim	GO:0000226	1	15	0.140288	Solyc02g094000	http://amigo.geneontology.org/amigo/term/GO:0000226
microtubule cytoskeleton organization	Gene Ontology	GO:0000226	1	15	0.140288	Solyc02g094000	http://amigo.geneontology.org/amigo/term/GO:0000226
histone binding	Gene Ontology Slim	GO:0042393	1	16	0.148374	Solyc03g082860	http://amigo.geneontology.org/amigo/term/GO:0042393
chaperone cofactor-dependent protein refolding	Gene Ontology Slim	GO:0051085	1	16	0.148374	Solyc06g076020	http://amigo.geneontology.org/amigo/term/GO:0051085
chaperone cofactor-dependent protein refolding	Gene Ontology	GO:0051085	1	16	0.148374	Solyc06g076020	http://amigo.geneontology.org/amigo/term/GO:0051085
histone binding	Gene Ontology	GO:0042393	1	16	0.148374	Solyc03g082860	http://amigo.geneontology.org/amigo/term/GO:0042393
ubiquitin ligase complex	Gene Ontology Slim	GO:0000151	1	17	0.156384	Solyc03g096250	http://amigo.geneontology.org/amigo/term/GO:0000151
transcription coregulator activity	Gene Ontology Slim	GO:0003712	1	17	0.156384	Solyc03g082860	http://amigo.geneontology.org/amigo/term/GO:0003712
ubiquitin ligase complex	Gene Ontology	GO:0000151	1	17	0.156384	Solyc03g096250	http://amigo.geneontology.org/amigo/term/GO:0000151
transcription coregulator activity	Gene Ontology	GO:0003712	1	17	0.156384	Solyc03g082860	http://amigo.geneontology.org/amigo/term/GO:0003712
membrane	Gene Ontology Slim	GO:0016020	4	222	0.164569	Solyc04g016440|Solyc01g098800|Solyc06g005770|Solyc06g005780	http://amigo.geneontology.org/amigo/term/GO:0016020
membrane	Gene Ontology	GO:0016020	4	222	0.164569	Solyc04g016440|Solyc01g098800|Solyc06g005770|Solyc06g005780	http://amigo.geneontology.org/amigo/term/GO:0016020
thiol-dependent ubiquitin-specific protease activity	Gene Ontology Slim	GO:0004843	1	20	0.179967	Solyc05g016250	http://amigo.geneontology.org/amigo/term/GO:0004843
thiol-dependent ubiquitin-specific protease activity	Gene Ontology	GO:0004843	1	20	0.179967	Solyc05g016250	http://amigo.geneontology.org/amigo/term/GO:0004843
plasma membrane	Gene Ontology Slim	GO:0005886	5	316	0.185987	Solyc03g117980|Solyc06g074480|Solyc02g071780|Solyc01g111980|Solyc08g014570	http://amigo.geneontology.org/amigo/term/GO:0005886
plasma membrane	Gene Ontology	GO:0005886	5	316	0.185987	Solyc03g117980|Solyc06g074480|Solyc02g071780|Solyc01g111980|Solyc08g014570	http://amigo.geneontology.org/amigo/term/GO:0005886
ATP binding	Gene Ontology Slim	GO:0005524	1	21	0.187681	Solyc06g076020	http://amigo.geneontology.org/amigo/term/GO:0005524
ATP binding	Gene Ontology	GO:0005524	1	21	0.187681	Solyc06g076020	http://amigo.geneontology.org/amigo/term/GO:0005524
signal transduction	Gene Ontology Slim	GO:0007165	1	22	0.195323	Solyc08g006320	http://amigo.geneontology.org/amigo/term/GO:0007165
signal transduction	Gene Ontology	GO:0007165	1	22	0.195323	Solyc08g006320	http://amigo.geneontology.org/amigo/term/GO:0007165
protein serine/threonine kinase activity	Gene Ontology Slim	GO:0004674	2	85	0.197218	Solyc06g074480|Solyc09g083100	http://amigo.geneontology.org/amigo/term/GO:0004674
protein serine/threonine kinase activity	Gene Ontology	GO:0004674	2	85	0.197218	Solyc06g074480|Solyc09g083100	http://amigo.geneontology.org/amigo/term/GO:0004674
protein deubiquitination	Gene Ontology Slim	GO:0016579	1	24	0.210393	Solyc05g016250	http://amigo.geneontology.org/amigo/term/GO:0016579
protein deubiquitination	Gene Ontology	GO:0016579	1	24	0.210393	Solyc05g016250	http://amigo.geneontology.org/amigo/term/GO:0016579
response to stress	Gene Ontology Slim	GO:0006950	1	27	0.232471	Solyc06g009140	http://amigo.geneontology.org/amigo/term/GO:0006950
nuclear chromatin	Gene Ontology Slim	GO:0000790	1	27	0.232471	Solyc03g082860	http://amigo.geneontology.org/amigo/term/GO:0000790
response to stress	Gene Ontology	GO:0006950	1	27	0.232471	Solyc06g009140	http://amigo.geneontology.org/amigo/term/GO:0006950
nuclear chromatin	Gene Ontology	GO:0000790	1	27	0.232471	Solyc03g082860	http://amigo.geneontology.org/amigo/term/GO:0000790
integral component of plasma membrane	Gene Ontology Slim	GO:0005887	1	30	0.253935	Solyc01g073660	http://amigo.geneontology.org/amigo/term/GO:0005887
integral component of plasma membrane	Gene Ontology	GO:0005887	1	30	0.253935	Solyc01g073660	http://amigo.geneontology.org/amigo/term/GO:0005887
plant-type cell wall	Gene Ontology Slim	GO:0009505	1	32	0.26791	Solyc01g112000	http://amigo.geneontology.org/amigo/term/GO:0009505
plant-type cell wall	Gene Ontology	GO:0009505	1	32	0.26791	Solyc01g112000	http://amigo.geneontology.org/amigo/term/GO:0009505
positive regulation of transcription by RNA polymerase II	Gene Ontology Slim	GO:0045944	1	33	0.2748	Solyc03g082860	http://amigo.geneontology.org/amigo/term/GO:0045944
positive regulation of transcription by RNA polymerase II	Gene Ontology	GO:0045944	1	33	0.2748	Solyc03g082860	http://amigo.geneontology.org/amigo/term/GO:0045944
unfolded protein binding	Gene Ontology Slim	GO:0051082	1	36	0.295084	Solyc06g076020	http://amigo.geneontology.org/amigo/term/GO:0051082
unfolded protein binding	Gene Ontology	GO:0051082	1	36	0.295084	Solyc06g076020	http://amigo.geneontology.org/amigo/term/GO:0051082
ATPase activity	Gene Ontology Slim	GO:0016887	1	41	0.327642	Solyc06g076020	http://amigo.geneontology.org/amigo/term/GO:0016887
ATPase activity	Gene Ontology	GO:0016887	1	41	0.327642	Solyc06g076020	http://amigo.geneontology.org/amigo/term/GO:0016887
oxidation-reduction process	Gene Ontology Slim	GO:0055114	1	43	0.340241	Solyc03g117980	http://amigo.geneontology.org/amigo/term/GO:0055114
oxidation-reduction process	Gene Ontology	GO:0055114	1	43	0.340241	Solyc03g117980	http://amigo.geneontology.org/amigo/term/GO:0055114
DNA-binding transcription factor activity, RNA polymerase II-specific	Gene Ontology Slim	GO:0000981	1	45	0.352605	Solyc04g079360	http://amigo.geneontology.org/amigo/term/GO:0000981
DNA-binding transcription factor activity, RNA polymerase II-specific	Gene Ontology	GO:0000981	1	45	0.352605	Solyc04g079360	http://amigo.geneontology.org/amigo/term/GO:0000981
cytoplasm	Gene Ontology Slim	GO:0005737	7	622	0.379467	Solyc06g076040|Solyc06g076020|Solyc04g050820|Solyc06g074480|Solyc08g006320|Solyc09g011860|Solyc09g083100	http://amigo.geneontology.org/amigo/term/GO:0005737
cytoplasm	Gene Ontology	GO:0005737	7	622	0.379467	Solyc06g076040|Solyc06g076020|Solyc04g050820|Solyc06g074480|Solyc08g006320|Solyc09g011860|Solyc09g083100	http://amigo.geneontology.org/amigo/term/GO:0005737
DNA binding	Gene Ontology Slim	GO:0003677	1	53	0.399796	Solyc01g006650	http://amigo.geneontology.org/amigo/term/GO:0003677
DNA binding	Gene Ontology	GO:0003677	1	53	0.399796	Solyc01g006650	http://amigo.geneontology.org/amigo/term/GO:0003677
protein ubiquitination	Gene Ontology Slim	GO:0016567	1	54	0.405449	Solyc01g066430	http://amigo.geneontology.org/amigo/term/GO:0016567
protein ubiquitination	Gene Ontology	GO:0016567	1	54	0.405449	Solyc01g066430	http://amigo.geneontology.org/amigo/term/GO:0016567
[truncated: 7 more rows]

## Sheet: KEGG pathways down in TKN2
##Databases: Gene Ontology Slim, KEGG PATHWAY, Gene Ontology
##Statistical test method: hypergeometric test / Fisher's exact test
[truncated: 667 more rows]

## Sheet: KEGG pathways up in TKN2
##Databases: Gene Ontology Slim, KEGG PATHWAY, Gene Ontology
[truncated: 827 more rows]

[truncated: 4 more sheets: KEGG pathways down in TKN2-SRDX, KEGG pathways up in TKN2-SRDX, common pathways in genotypes, common pathways with venn]
